# Supplementary material for: A new gene signature for endothelial senescence identifies self‐RNA sensing by retinoic acid‐inducible gene I as a molecular facilitator of vascular aging
Source: Aging Cell. 2024 Jun 21;23(9):e14240. doi: 10.1111/acel.14240 (PMC11488300; doi:10.1111/acel.14240)
Supplement: Supplementary file 2 — Table S1. [file ACEL-23-e14240-s002.xlsx]

## Sheet: Sheet1
signature	human_gene	mouse_gene	human_entrez	mouse_entrez
CellAge_Induces	AAK1	Aak1	22848	269774
CellAge_Induces	ABI3	Abi3	51225	66610
CellAge_Induces	ADCK5	Adck5	203054	268822
CellAge_Induces	AGT	Agt	183	11606
CellAge_Induces	AKT1	Akt1	207	11651
CellAge_Induces	ALOX15B	Alox8	247	11688
CellAge_Induces	AR	Ar	367	11835
CellAge_Induces	ARPC1B	Arpc1b	10095	11867
CellAge_Induces	ASF1A	Asf1a	25842	66403
CellAge_Induces	AXL	Axl	558	26362
CellAge_Induces	BHLHE40	Bhlhe40	8553	20893
CellAge_Induces	BLK	Blk	640	12143
CellAge_Induces	BRAF	Braf	673	109880
CellAge_Induces	BRD7	Brd7	29117	26992
CellAge_Induces	CAV1	Cav1	857	12389
CellAge_Induces	CCND1	Ccnd1	595	12443
CellAge_Induces	CDK18	Cdk18	5129	18557
CellAge_Induces	CDKN1A	Cdkn1a	1026	12575
CellAge_Induces	CDKN1B	Cdkn1b	1027	12576
CellAge_Induces	CDKN2A	Cdkn2a	1029	12578
CellAge_Induces	CDKN2AIP	Cdkn2aip	55602	70925
CellAge_Induces	CDKN2B	Cdkn2b	1030	12579
CellAge_Induces	CEBPB	Cebpb	1051	12608
CellAge_Induces	CHEK1	Chek1	1111	12649
CellAge_Induces	CKB	Ckb	1152	12709
CellAge_Induces	CPEB1	Cpeb1	64506	12877
CellAge_Induces	DDB2	Ddb2	1643	107986
CellAge_Induces	CYR61	Cyr61	3491	16007
CellAge_Induces	DHCR24	Dhcr24	1718	74754
CellAge_Induces	E2F1	E2f1	1869	13555
CellAge_Induces	EHF	Ehf	26298	13661
CellAge_Induces	ERRFI1	Errfi1	54206	74155
CellAge_Induces	ETS1	Ets1	2113	23871
CellAge_Induces	ETS2	Ets2	2114	23872
CellAge_Induces	FASTK	Fastk	10922	66587
CellAge_Induces	FBXO31	Fbxo31	79791	76454
CellAge_Induces	GKN1	Gkn1	56287	66283
CellAge_Induces	GATA4	Gata4	2626	14463
CellAge_Induces	GNG11	Gng11	2791	66066
CellAge_Induces	GRK6	Grk6	2870	26385
CellAge_Induces	HDAC1	Hdac1	3065	433759
CellAge_Induces	HEPACAM	Hepacam	220296	72927
CellAge_Induces	HK3	Hk3	3101	212032
CellAge_Induces	HRAS	Hras	3265	15461
CellAge_Induces	ID4	Id4	3400	15904
CellAge_Induces	IGFBP1	Igfbp1	3484	16006
CellAge_Induces	IFNG	Ifng	3458	15978
CellAge_Induces	IGFBP3	Igfbp3	3486	16009
CellAge_Induces	IGFBP5	Igfbp5	3488	16011
CellAge_Induces	IL1A	Il1a	3552	16175
CellAge_Induces	ING1	Ing1	3621	26356
CellAge_Induces	ING2	Ing2	3622	69260
CellAge_Induces	IRF3	Irf3	3661	54131
CellAge_Induces	IRF5	Irf5	3663	27056
CellAge_Induces	IRF7	Irf7	3665	54123
CellAge_Induces	ITPK1	Itpk1	3705	217837
CellAge_Induces	ITGB4	Itgb4	3691	192897
CellAge_Induces	ITPKB	Itpkb	3707	320404
CellAge_Induces	ITSN2	Itsn2	50618	20403
CellAge_Induces	LIMK1	Limk1	3984	16885
CellAge_Induces	MAP2K1	Map2k1	5604	26395
CellAge_Induces	MAP2K2	Map2k2	5605	26396
CellAge_Induces	MAP2K6	Map2k6	5608	26399
CellAge_Induces	MAP3K6	Map3k6	9064	53608
CellAge_Induces	MAP2K7	Map2k7	5609	26400
CellAge_Induces	MAPK12	Mapk12	6300	29857
CellAge_Induces	MAPKAPK5	Mapkapk5	8550	17165
CellAge_Induces	MAPK14	Mapk14	1432	26416
CellAge_Induces	MAST1	Mast1	22983	56527
CellAge_Induces	MATK	Matk	4145	17179
CellAge_Induces	MCRS1	Mcrs1	10445	51812
CellAge_Induces	MOB3A	Mob3a	126308	208228
CellAge_Induces	MORC3	Morc3	23515	338467
CellAge_Induces	MXD4	Mxd4	10608	17122
CellAge_Induces	MVK	Mvk	4598	17855
CellAge_Induces	NADK	Nadk	65220	192185
CellAge_Induces	NDRG1	Ndrg1	10397	17988
CellAge_Induces	NEK4	Nek4	6787	23955
CellAge_Induces	NINJ1	Ninj1	4814	18081
CellAge_Induces	NOTCH3	Notch3	4854	18131
CellAge_Induces	NOX4	Nox4	50507	50490
CellAge_Induces	NUAK1	Nuak1	9891	77976
CellAge_Induces	OTX2	Otx2	5015	18424
CellAge_Induces	PAK4	Pak4	10298	70584
CellAge_Induces	PBRM1	Pbrm1	55193	66923
CellAge_Induces	PCGF2	Pcgf2	7703	22658
CellAge_Induces	PDCD10	Pdcd10	11235	56426
CellAge_Induces	PDIK1L	Pdik1l	149420	230809
CellAge_Induces	PDZD2	Pdzd2	23037	68070
CellAge_Induces	PDPK1	Pdpk1	5170	18607
CellAge_Induces	PEBP1	Pebp1	5037	23980
CellAge_Induces	PEX19	Pex19	5824	19298
CellAge_Induces	PIAS4	Pias4	51588	59004
CellAge_Induces	PIK3R5	Pik3r5	23533	320207
CellAge_Induces	PIM1	Pim1	5292	18712
CellAge_Induces	PLA2R1	Pla2r1	22925	18779
CellAge_Induces	PKM	Pkm	5315	18746
CellAge_Induces	PML	Pml	5371	18854
CellAge_Induces	PNPT1	Pnpt1	87178	71701
CellAge_Induces	PMVK	Pmvk	10654	68603
CellAge_Induces	POU5F1	Pou5f1	5460	18999
CellAge_Induces	PRKCH	Prkch	5583	18755
CellAge_Induces	PRKCD	Prkcd	5580	18753
CellAge_Induces	PROX1	Prox1	5629	19130
CellAge_Induces	PTRF	Ptrf	284119	19285
CellAge_Induces	PTTG1	Pttg1	9232	30939
CellAge_Induces	RAF1	Raf1	5894	110157
CellAge_Induces	RB1	Rb1	5925	19645
CellAge_Induces	RNASEL	Rnasel	6041	24014
CellAge_Induces	RPS6KA6	Rps6ka6	27330	67071
CellAge_Induces	RUNX1	Runx1	861	12394
CellAge_Induces	SERPINE1	Serpine1	5054	18787
CellAge_Induces	SFN	Sfn	2810	55948
CellAge_Induces	SIN3B	Sin3b	23309	20467
CellAge_Induces	SLC13A3	Slc13a3	64849	114644
CellAge_Induces	SMARCB1	Smarcb1	6598	20587
CellAge_Induces	SMURF2	Smurf2	64750	66313
CellAge_Induces	SOCS1	Socs1	8651	12703
CellAge_Induces	SORBS2	Sorbs2	8470	234214
CellAge_Induces	SOX2	Sox2	6657	20674
CellAge_Induces	SPIN1	Spin1	10927	20729
CellAge_Induces	SOX5	Sox5	6660	20678
CellAge_Induces	SP1	Sp1	6667	20683
CellAge_Induces	SPOP	Spop	8405	20747
CellAge_Induces	SREBF1	Srebf1	6720	20787
CellAge_Induces	SRSF1	Srsf1	6426	110809
CellAge_Induces	STAT5B	Stat5b	6777	20851
CellAge_Induces	STK32C	Stk32c	282974	57740
CellAge_Induces	STK40	Stk40	83931	74178
CellAge_Induces	SYK	Syk	6850	20963
CellAge_Induces	TFAP4	Tfap4	7023	83383
CellAge_Induces	TGFB1I1	Tgfb1i1	7041	21804
CellAge_Induces	TLR3	Tlr3	7098	142980
CellAge_Induces	TNFSF15	Tnfsf15	9966	326623
CellAge_Induces	TOP1	Top1	7150	21969
CellAge_Induces	TP63	Trp63	8626	22061
CellAge_Induces	TP53	Trp53	7157	22059
CellAge_Induces	TRIM28	Trim28	10155	21849
CellAge_Induces	TXNIP	Txnip	10628	56338
CellAge_Induces	UBTD1	Ubtd1	80019	226122
CellAge_Induces	TYK2	Tyk2	7297	54721
CellAge_Induces	WNT16	Wnt16	51384	93735
CellAge_Induces	XAF1	Xaf1	54739	327959
CellAge_Induces	YPEL3	Ypel3	83719	66090
CellAge_Induces	ZFP36	Zfp36	7538	22695
CellAge_Inhibits	ACLY	Acly	47	104112
CellAge_Inhibits	AKR1B1	Akr1b3	231	11677
CellAge_Inhibits	ASPH	Asph	444	65973
CellAge_Inhibits	ATF7IP	Atf7ip	55729	54343
CellAge_Inhibits	ATM	Atm	472	11920
CellAge_Inhibits	AURKA	Aurka	6790	20878
CellAge_Inhibits	BAG3	Bag3	9531	29810
CellAge_Inhibits	BCL6	Bcl6	604	12053
CellAge_Inhibits	BLVRA	Blvra	644	109778
CellAge_Inhibits	BRCA1	Brca1	672	12189
CellAge_Inhibits	BTG3	Btg3	10950	12228
CellAge_Inhibits	C11orf31	2700094K13Rik	280636	72657
CellAge_Inhibits	CBX7	Cbx7	23492	52609
CellAge_Inhibits	CBX8	Cbx8	57332	30951
CellAge_Inhibits	CDK1	Cdk1	983	12534
CellAge_Inhibits	CDK2AP1	Cdk2ap1	8099	13445
CellAge_Inhibits	CDK6	Cdk6	1021	12571
CellAge_Inhibits	CDK4	Cdk4	1019	12567
CellAge_Inhibits	CENPA	Cenpa	1058	12615
CellAge_Inhibits	CSNK1A1	Csnk1a1	1452	93687
CellAge_Inhibits	CTNNAL1	Ctnnal1	8727	54366
CellAge_Inhibits	CSNK2A1	Csnk2a1	1457	12995
CellAge_Inhibits	DEK	Dek	7913	110052
CellAge_Inhibits	DGCR8	Dgcr8	54487	94223
CellAge_Inhibits	DLX2	Dlx2	1746	13392
CellAge_Inhibits	DHX9	Dhx9	1660	13211
CellAge_Inhibits	DPY30	Dpy30	84661	66310
CellAge_Inhibits	DUSP3	Dusp3	1845	72349
CellAge_Inhibits	DUSP16	Dusp16	80824	70686
CellAge_Inhibits	ENDOG	Endog	2021	13804
CellAge_Inhibits	EPHA3	Epha3	2042	13837
CellAge_Inhibits	EZH2	Ezh2	2146	14056
CellAge_Inhibits	FOXM1	Foxm1	2305	14235
CellAge_Inhibits	FOS	Fos	2353	14281
CellAge_Inhibits	FOXO3	Foxo3	2309	56484
CellAge_Inhibits	FXR1	Fxr1	8087	14359
CellAge_Inhibits	G6PD	G6pdx	2539	14381
CellAge_Inhibits	GAPDH	Gapdh	2597	14433
CellAge_Inhibits	GAPDH	Gm20899	2597	100042025
CellAge_Inhibits	GLB1	Glb1	2720	12091
CellAge_Inhibits	HDAC4	Hdac4	9759	208727
CellAge_Inhibits	HJURP	Hjurp	55355	381280
CellAge_Inhibits	HIVEP1	Hivep1	3096	110521
CellAge_Inhibits	HSPA5	Hspa5	3309	14828
CellAge_Inhibits	HSPB2	Hspb2	3316	69253
CellAge_Inhibits	ID1	Id1	3397	15901
CellAge_Inhibits	IGFBP6	Igfbp6	3489	16012
CellAge_Inhibits	KCNJ12	Kcnj12	3768	16515
CellAge_Inhibits	KDM5B	Kdm5b	10765	75605
CellAge_Inhibits	KIAA1524	C330027C09Rik	57650	224171
CellAge_Inhibits	KL	Kl	9365	16591
CellAge_Inhibits	LATS1	Lats1	9113	16798
CellAge_Inhibits	LGALS3	Lgals3	3958	16854
CellAge_Inhibits	LIMA1	Lima1	51474	65970
CellAge_Inhibits	MAGOH	Magoh	4116	17149
CellAge_Inhibits	MAD2L1	Mad2l1	4085	56150
CellAge_Inhibits	MAGOHB	Magohb	55110	66441
CellAge_Inhibits	MAP2K3	Map2k3	5606	26397
CellAge_Inhibits	MAP4K1	Map4k1	11184	26411
CellAge_Inhibits	MCL1	Mcl1	4170	17210
CellAge_Inhibits	MDH1	Mdh1	4190	17449
CellAge_Inhibits	MECP2	Mecp2	4204	17257
CellAge_Inhibits	MMP9	Mmp9	4318	17395
CellAge_Inhibits	MYC	Myc	4609	17869
CellAge_Inhibits	MYLK	Mylk	4638	107589
CellAge_Inhibits	NANOG	Nanog	79923	71950
CellAge_Inhibits	NEK1	Nek1	4750	18004
CellAge_Inhibits	NEK6	Nek6	10783	59126
CellAge_Inhibits	NFE2L2	Nfe2l2	4780	18024
CellAge_Inhibits	NTN4	Ntn4	59277	57764
CellAge_Inhibits	PATZ1	Patz1	23598	56218
CellAge_Inhibits	POT1	Pot1a	25913	101185
CellAge_Inhibits	PPM1B	Ppm1b	5495	19043
CellAge_Inhibits	PPM1D	Ppm1d	8493	53892
CellAge_Inhibits	PRMT6	Prmt6	55170	99890
CellAge_Inhibits	PRPF19	Prpf19	27339	28000
CellAge_Inhibits	PSMB5	Psmb5	5693	19173
CellAge_Inhibits	PSMD14	Psmd14	10213	59029
CellAge_Inhibits	RAD21	Rad21	5885	19357
CellAge_Inhibits	RBP2	Rbp2	5948	19660
CellAge_Inhibits	RBX1	Gm9840	9978	100043674
CellAge_Inhibits	RSL1D1	Rsl1d1	26156	66409
CellAge_Inhibits	RUVBL2	Ruvbl2	10856	20174
CellAge_Inhibits	SENP1	Senp1	29843	223870
CellAge_Inhibits	SENP2	Senp2	59343	75826
CellAge_Inhibits	SENP7	Senp7	57337	66315
CellAge_Inhibits	SGK1	Sgk1	6446	20393
CellAge_Inhibits	SIRT1	Sirt1	23411	93759
CellAge_Inhibits	SIRT6	Sirt6	51548	50721
CellAge_Inhibits	SIX1	Six1	6495	20471
CellAge_Inhibits	SLC16A7	Slc16a7	9194	20503
CellAge_Inhibits	SMARCA4	Smarca4	6597	20586
CellAge_Inhibits	SMG1	Smg1	23049	233789
CellAge_Inhibits	SNAI1	Snai1	6615	20613
CellAge_Inhibits	SOD1	Sod1	6647	20655
CellAge_Inhibits	SRC	Src	6714	20779
CellAge_Inhibits	SUPT5H	Supt5	6829	20924
CellAge_Inhibits	TACC3	Tacc3	10460	21335
CellAge_Inhibits	TBX2	Tbx2	6909	21385
CellAge_Inhibits	TERF2	Terf2	7014	21750
CellAge_Inhibits	TERT	Tert	7015	21752
CellAge_Inhibits	TFDP1	Tfdp1	7027	21781
CellAge_Inhibits	TNFSF13	Tnfsf13	8741	69583
CellAge_Inhibits	TPR	Tpr	7175	108989
CellAge_Inhibits	TRPM8	Trpm8	79054	171382
CellAge_Inhibits	TXN	Txn1	7295	22166
CellAge_Inhibits	USP1	Usp1	7398	230484
CellAge_Inhibits	VEGFA	Vegfa	7422	22339
CellAge_Inhibits	WNT2	Wnt2	7472	22413
CellAge_Inhibits	WRN	Wrn	7486	22427
CellAge_Inhibits	WT1	Wt1	7490	22431
CellAge_Inhibits	WWP1	Wwp1	11059	107568
CellAge_Inhibits	YAP1	Yap1	10413	22601
CellAge_Inhibits	ZMAT3	Zmat3	64393	22401
CellAge_Inhibits	ZNF148	Zfp148	7707	22661
DER_IFN_BETA_RESPONSE_UP	ADAM9	Adam9	8754	11502
DER_IFN_BETA_RESPONSE_UP	ADAR	Adar	103	56417
DER_IFN_BETA_RESPONSE_UP	AP3M2	Ap3m2	10947	64933
DER_IFN_BETA_RESPONSE_UP	ARID3A	Arid3a	1820	13496
DER_IFN_BETA_RESPONSE_UP	ATP6V0B	Atp6v0b	533	114143
DER_IFN_BETA_RESPONSE_UP	B2M	B2m	567	12010
DER_IFN_BETA_RESPONSE_UP	BAG1	Bag1	573	12017
DER_IFN_BETA_RESPONSE_UP	BCLAF1	Bclaf1	9774	72567
DER_IFN_BETA_RESPONSE_UP	BTG1	Btg1	694	12226
DER_IFN_BETA_RESPONSE_UP	C1S	C1s	716	50908
DER_IFN_BETA_RESPONSE_UP	C1S	Gm5077	716	317677
DER_IFN_BETA_RESPONSE_UP	CASP8	Casp8	841	12370
DER_IFN_BETA_RESPONSE_UP	CD164	Cd164	8763	53599
DER_IFN_BETA_RESPONSE_UP	CEBPD	Cebpd	1052	12609
DER_IFN_BETA_RESPONSE_UP	CSRP3	Csrp3	8048	13009
DER_IFN_BETA_RESPONSE_UP	CTR9	Ctr9	9646	22083
DER_IFN_BETA_RESPONSE_UP	CYCS	Cycs	54205	13063
DER_IFN_BETA_RESPONSE_UP	DDX1	Ddx1	1653	104721
DER_IFN_BETA_RESPONSE_UP	DDX17	Ddx17	10521	67040
DER_IFN_BETA_RESPONSE_UP	DDX21	Ddx21	9188	56200
DER_IFN_BETA_RESPONSE_UP	DNAJC2	Dnajc2	27000	22791
DER_IFN_BETA_RESPONSE_UP	EIF2AK2	Eif2ak2	5610	19106
DER_IFN_BETA_RESPONSE_UP	EIF2B1	Eif2b1	1967	209354
DER_IFN_BETA_RESPONSE_UP	EIF3A	Eif3a	8661	13669
DER_IFN_BETA_RESPONSE_UP	ELF1	Elf1	1997	13709
DER_IFN_BETA_RESPONSE_UP	ELK4	Elk4	2005	13714
DER_IFN_BETA_RESPONSE_UP	EPS15	Eps15	2060	13858
DER_IFN_BETA_RESPONSE_UP	ETS2	Ets2	2114	23872
DER_IFN_BETA_RESPONSE_UP	FOSL1	Fosl1	8061	14283
DER_IFN_BETA_RESPONSE_UP	FUBP1	Fubp1	8880	51886
DER_IFN_BETA_RESPONSE_UP	GMFB	Gmfb	2764	63985
DER_IFN_BETA_RESPONSE_UP	HADH	Hadh	3033	15107
DER_IFN_BETA_RESPONSE_UP	HADHB	Hadhb	3032	231086
DER_IFN_BETA_RESPONSE_UP	HIF1A	Hif1a	3091	15251
DER_IFN_BETA_RESPONSE_UP	HLA-A	H2-K1	3105	14972
DER_IFN_BETA_RESPONSE_UP	HLA-A	H2-D1	3105	14964
DER_IFN_BETA_RESPONSE_UP	HLA-A	Gm8909	3105	667977
DER_IFN_BETA_RESPONSE_UP	HLA-A	H2-Bl	3105	14963
DER_IFN_BETA_RESPONSE_UP	HLA-A	Gm10499	3105	69717
DER_IFN_BETA_RESPONSE_UP	HLA-A	H2-Q4	3105	15015
DER_IFN_BETA_RESPONSE_UP	HLA-A	H2-Q6	3105	110557
DER_IFN_BETA_RESPONSE_UP	HLA-A	H2-Q7	3105	15018
DER_IFN_BETA_RESPONSE_UP	HLA-A	H2-Q10	3105	15007
DER_IFN_BETA_RESPONSE_UP	HLA-A	H2-Q1	3105	15006
DER_IFN_BETA_RESPONSE_UP	HLA-A	H2-Q2	3105	15013
DER_IFN_BETA_RESPONSE_UP	HLA-E	H2-T23	3133	15040
DER_IFN_BETA_RESPONSE_UP	HLA-E	C920025E04Rik	3133	667803
DER_IFN_BETA_RESPONSE_UP	IFI16	Ifi204	3428	15951
DER_IFN_BETA_RESPONSE_UP	IFI16	BC094916	3428	545384
DER_IFN_BETA_RESPONSE_UP	IFI16	Pyhin1	3428	236312
DER_IFN_BETA_RESPONSE_UP	IFI16	Ifi203	3428	15950
DER_IFN_BETA_RESPONSE_UP	IFI16	Gm16340	3428	100504287
DER_IFN_BETA_RESPONSE_UP	IFI16	Mndal	3428	100040462
DER_IFN_BETA_RESPONSE_UP	IFI16	Ifi205	3428	226695
DER_IFN_BETA_RESPONSE_UP	IFI16	Mnda	3428	381308
DER_IFN_BETA_RESPONSE_UP	IFI16	AI607873	3428	226691
DER_IFN_BETA_RESPONSE_UP	IFI16	LOC102639543	3428	102639543
DER_IFN_BETA_RESPONSE_UP	IFI16	Pydc3	3428	100033459
DER_IFN_BETA_RESPONSE_UP	IFI16	Pydc4	3428	623121
DER_IFN_BETA_RESPONSE_UP	IFI30	Ifi30	10437	65972
DER_IFN_BETA_RESPONSE_UP	IFI35	Ifi35	3430	70110
DER_IFN_BETA_RESPONSE_UP	IFI44	Ifi44	10561	99899
DER_IFN_BETA_RESPONSE_UP	IFIT1	Gm14446	3434	667373
DER_IFN_BETA_RESPONSE_UP	IFIT1	2010002M12Rik	3434	112419
DER_IFN_BETA_RESPONSE_UP	IFIT2	Ifit2	3433	15958
DER_IFN_BETA_RESPONSE_UP	IFIT3	I830012O16Rik	3437	667370
DER_IFN_BETA_RESPONSE_UP	IFIT3	Ifit3	3437	15959
DER_IFN_BETA_RESPONSE_UP	IL6	Il6	3569	16193
DER_IFN_BETA_RESPONSE_UP	IQGAP1	Iqgap1	8826	29875
DER_IFN_BETA_RESPONSE_UP	IRF1	Irf1	3659	16362
DER_IFN_BETA_RESPONSE_UP	IRF2	Irf2	3660	16363
DER_IFN_BETA_RESPONSE_UP	IRF9	Irf9	10379	16391
DER_IFN_BETA_RESPONSE_UP	ISG15	Isg15	9636	100038882
DER_IFN_BETA_RESPONSE_UP	ITGA2	Itga2	3673	16398
DER_IFN_BETA_RESPONSE_UP	LIPA	Lipa	3988	16889
DER_IFN_BETA_RESPONSE_UP	MAP1B	Map1b	4131	17755
DER_IFN_BETA_RESPONSE_UP	MAP3K10	Map3k10	4294	269881
DER_IFN_BETA_RESPONSE_UP	NAP1L1	Nap1l1	4673	53605
DER_IFN_BETA_RESPONSE_UP	NMI	Nmi	9111	64685
DER_IFN_BETA_RESPONSE_UP	OAS1	Oas1g	4938	23960
DER_IFN_BETA_RESPONSE_UP	OAS1	Oas1a	4938	246730
DER_IFN_BETA_RESPONSE_UP	OAS2	Oas2	4939	246728
DER_IFN_BETA_RESPONSE_UP	OASL	Oasl1	8638	231655
DER_IFN_BETA_RESPONSE_UP	PARP1	Parp1	142	11545
DER_IFN_BETA_RESPONSE_UP	PARP4	Parp4	143	328417
DER_IFN_BETA_RESPONSE_UP	PDXK	Pdxk	8566	216134
DER_IFN_BETA_RESPONSE_UP	PLAUR	Plaur	5329	18793
DER_IFN_BETA_RESPONSE_UP	PLOD2	Plod2	5352	26432
DER_IFN_BETA_RESPONSE_UP	PLSCR1	Plscr1	5359	22038
DER_IFN_BETA_RESPONSE_UP	PML	Pml	5371	18854
DER_IFN_BETA_RESPONSE_UP	POLR2B	Polr2b	5431	231329
DER_IFN_BETA_RESPONSE_UP	PPP3CA	Ppp3ca	5530	19055
DER_IFN_BETA_RESPONSE_UP	PPP5C	Ppp5c	5536	19060
DER_IFN_BETA_RESPONSE_UP	PSMB10	Psmb10	5699	19171
DER_IFN_BETA_RESPONSE_UP	PSMB8	Psmb8	5696	16913
DER_IFN_BETA_RESPONSE_UP	PSMB9	Psmb9	5698	16912
DER_IFN_BETA_RESPONSE_UP	PSME1	Psme1	5720	19186
DER_IFN_BETA_RESPONSE_UP	PTPN11	Ptpn11	5781	19247
DER_IFN_BETA_RESPONSE_UP	RBBP4	Rbbp4	5928	19646
DER_IFN_BETA_RESPONSE_UP	RBMX	Rbmx	27316	19655
DER_IFN_BETA_RESPONSE_UP	RHOC	Rhoc	389	11853
DER_IFN_BETA_RESPONSE_UP	SKP1	Skp1a	6500	21402
DER_IFN_BETA_RESPONSE_UP	SMAD4	Smad4	4089	17128
DER_IFN_BETA_RESPONSE_UP	SP110	LOC102638047	3431	102638047
DER_IFN_BETA_RESPONSE_UP	SP110	Sp110	3431	109032
DER_IFN_BETA_RESPONSE_UP	SP110	Gm15753	3431	624083
DER_IFN_BETA_RESPONSE_UP	SP110	LOC677525	3431	677525
DER_IFN_BETA_RESPONSE_UP	SP110	LOC546061	3431	546061
DER_IFN_BETA_RESPONSE_UP	SP110	LOC101056250	3431	101056250
DER_IFN_BETA_RESPONSE_UP	SRP9	Srp9	6726	27058
DER_IFN_BETA_RESPONSE_UP	SRSF2	Srsf2	6427	20382
DER_IFN_BETA_RESPONSE_UP	SSBP1	Ssbp1	6742	381760
DER_IFN_BETA_RESPONSE_UP	STAT1	Stat1	6772	20846
DER_IFN_BETA_RESPONSE_UP	TAP1	Tap1	6890	21354
DER_IFN_BETA_RESPONSE_UP	TEAD1	Tead1	7003	21676
DER_IFN_BETA_RESPONSE_UP	TRAPPC10	Trappc10	7109	216131
DER_IFN_BETA_RESPONSE_UP	TRIM14	Trim14	9830	74735
DER_IFN_BETA_RESPONSE_UP	TRIM21	Trim21	6737	20821
DER_IFN_BETA_RESPONSE_UP	TRIM26	Trim26	7726	22670
DER_IFN_BETA_RESPONSE_UP	XRCC6	Xrcc6	2547	14375
DER_IFN_BETA_RESPONSE_UP	ZFP36L2	Zfp36l2	678	12193
FRIDMAN_SENESCENCE_DN	ALDH1A1	Aldh1a1	216	11668
FRIDMAN_SENESCENCE_DN	BMI1	Bmi1	1066	12151
FRIDMAN_SENESCENCE_DN	CCN4	Ccn4	12769	22402
FRIDMAN_SENESCENCE_DN	CCNB1	Ccnb1	891	268697
FRIDMAN_SENESCENCE_DN	CCNB1	Gm5593	891	434175
FRIDMAN_SENESCENCE_DN	CDC25B	Cdc25b	994	12531
FRIDMAN_SENESCENCE_DN	CKS1BP7	NA	1999	NA
FRIDMAN_SENESCENCE_DN	COL3A1	Col3a1	1281	12825
FRIDMAN_SENESCENCE_DN	E2F4	E2f4	1874	104394
FRIDMAN_SENESCENCE_DN	EGR1	Egr1	1958	13653
FRIDMAN_SENESCENCE_DN	ID1	Id1	3397	15901
FRIDMAN_SENESCENCE_DN	LAMA1	Lama1	284217	16772
FRIDMAN_SENESCENCE_DN	LDB2	Ldb2	9079	16826
FRIDMAN_SENESCENCE_DN	MARCKS	Marcks	6759	17118
FRIDMAN_SENESCENCE_UP	ALDH1A3	Aldh1a3	220	56847
FRIDMAN_SENESCENCE_UP	CCND1	Ccnd1	595	12443
FRIDMAN_SENESCENCE_UP	CD44	Cd44	960	12505
FRIDMAN_SENESCENCE_UP	CDKN1A	Cdkn1a	1026	12575
FRIDMAN_SENESCENCE_UP	CDKN2A	Cdkn2a	1029	12578
FRIDMAN_SENESCENCE_UP	CDKN2B	Cdkn2b	1030	12579
FRIDMAN_SENESCENCE_UP	CDKN2D	Cdkn2d	1032	12581
FRIDMAN_SENESCENCE_UP	CITED2	Cited2	10370	17684
FRIDMAN_SENESCENCE_UP	CLTB	Cltb	1212	74325
FRIDMAN_SENESCENCE_UP	COL1A2	Col1a2	1278	12843
FRIDMAN_SENESCENCE_UP	CREG1	Creg1	8804	433375
FRIDMAN_SENESCENCE_UP	CRYAB	Cryab	1410	12955
FRIDMAN_SENESCENCE_UP	CXCL14	Cxcl14	9547	57266
FRIDMAN_SENESCENCE_UP	CYP1B1	Cyp1b1	1545	13078
FRIDMAN_SENESCENCE_UP	EIF2S2	Eif2s2	8894	67204
FRIDMAN_SENESCENCE_UP	ESM1	Esm1	11082	71690
FRIDMAN_SENESCENCE_UP	F3	F3	2152	14066
FRIDMAN_SENESCENCE_UP	FILIP1L	Filip1l	11259	78749
FRIDMAN_SENESCENCE_UP	FN1	Fn1	2335	14268
FRIDMAN_SENESCENCE_UP	GSN	Gsn	2934	227753
FRIDMAN_SENESCENCE_UP	GUK1	Guk1	2987	14923
FRIDMAN_SENESCENCE_UP	HBS1L	Hbs1l	10767	56422
FRIDMAN_SENESCENCE_UP	HPS5	Hps5	11234	246694
FRIDMAN_SENESCENCE_UP	HSPA2	Hspa2	3306	15512
FRIDMAN_SENESCENCE_UP	HTATIP2	Htatip2	10553	53415
FRIDMAN_SENESCENCE_UP	IFI16	Ifi204	3428	15951
FRIDMAN_SENESCENCE_UP	IFI16	BC094916	3428	545384
FRIDMAN_SENESCENCE_UP	IFI16	Pyhin1	3428	236312
FRIDMAN_SENESCENCE_UP	IFI16	Ifi203	3428	15950
FRIDMAN_SENESCENCE_UP	IFI16	Gm16340	3428	100504287
FRIDMAN_SENESCENCE_UP	IFI16	Mndal	3428	100040462
FRIDMAN_SENESCENCE_UP	IFI16	Ifi205	3428	226695
FRIDMAN_SENESCENCE_UP	IFI16	Mnda	3428	381308
FRIDMAN_SENESCENCE_UP	IFI16	AI607873	3428	226691
FRIDMAN_SENESCENCE_UP	IFI16	LOC102639543	3428	102639543
FRIDMAN_SENESCENCE_UP	IFI16	Pydc3	3428	100033459
FRIDMAN_SENESCENCE_UP	IFI16	Pydc4	3428	623121
FRIDMAN_SENESCENCE_UP	IFNG	Ifng	3458	15978
FRIDMAN_SENESCENCE_UP	IGFBP1	Igfbp1	3484	16006
FRIDMAN_SENESCENCE_UP	IGFBP2	Igfbp2	3485	16008
FRIDMAN_SENESCENCE_UP	IGFBP3	Igfbp3	3486	16009
FRIDMAN_SENESCENCE_UP	IGFBP4	Igfbp4	3487	16010
FRIDMAN_SENESCENCE_UP	IGFBP5	Igfbp5	3488	16011
FRIDMAN_SENESCENCE_UP	IGFBP6	Igfbp6	3489	16012
FRIDMAN_SENESCENCE_UP	IGFBP7	Igfbp7	3490	29817
FRIDMAN_SENESCENCE_UP	IGSF3	Igsf3	3321	78908
FRIDMAN_SENESCENCE_UP	ING1	Ing1	3621	26356
FRIDMAN_SENESCENCE_UP	IRF5	Irf5	3663	27056
FRIDMAN_SENESCENCE_UP	IRF7	Irf7	3665	54123
FRIDMAN_SENESCENCE_UP	ISG15	Isg15	9636	100038882
FRIDMAN_SENESCENCE_UP	MAP1LC3B	Map1lc3b	81631	67443
FRIDMAN_SENESCENCE_UP	MAP2K3	Map2k3	5606	26397
FRIDMAN_SENESCENCE_UP	MDM2	Mdm2	4193	17246
FRIDMAN_SENESCENCE_UP	MMP1	Mmp1a	4312	83995
FRIDMAN_SENESCENCE_UP	NDN	Ndn	4692	17984
FRIDMAN_SENESCENCE_UP	NME2	Nme2	4831	18103
FRIDMAN_SENESCENCE_UP	OPTN	Optn	10133	71648
FRIDMAN_SENESCENCE_UP	PEA15	Pea15a	8682	18611
FRIDMAN_SENESCENCE_UP	RAB13	Rab13	5872	68328
FRIDMAN_SENESCENCE_UP	RAB31	Rab31	11031	106572
FRIDMAN_SENESCENCE_UP	RABGGTA	Rabggta	5875	56187
FRIDMAN_SENESCENCE_UP	RAC1	Rac1	5879	19353
FRIDMAN_SENESCENCE_UP	RBL2	Rbl2	5934	19651
FRIDMAN_SENESCENCE_UP	RGL2	Rgl2	5863	19732
FRIDMAN_SENESCENCE_UP	RHOB	Rhob	388	11852
FRIDMAN_SENESCENCE_UP	RRAS	Rras	6237	20130
FRIDMAN_SENESCENCE_UP	S100A11	Gm5068	6282	277089
FRIDMAN_SENESCENCE_UP	SERPINB2	Serpinb2	5055	18788
FRIDMAN_SENESCENCE_UP	SERPINE1	Serpine1	5054	18787
FRIDMAN_SENESCENCE_UP	SMPD1	Smpd1	6609	20597
FRIDMAN_SENESCENCE_UP	SMURF2	Smurf2	64750	66313
FRIDMAN_SENESCENCE_UP	SOD1	Sod1	6647	20655
FRIDMAN_SENESCENCE_UP	SPARC	Sparc	6678	20692
FRIDMAN_SENESCENCE_UP	STAT1	Stat1	6772	20846
FRIDMAN_SENESCENCE_UP	TES	Tes	26136	21753
FRIDMAN_SENESCENCE_UP	TFAP2A	Tfap2a	7020	21418
FRIDMAN_SENESCENCE_UP	TGFB1I1	Tgfb1i1	7041	21804
FRIDMAN_SENESCENCE_UP	THBS1	Thbs1	7057	21825
FRIDMAN_SENESCENCE_UP	TNFAIP2	Tnfaip2	7127	21928
FRIDMAN_SENESCENCE_UP	TNFAIP3	Tnfaip3	7128	21929
FRIDMAN_SENESCENCE_UP	TP53	Trp53	7157	22059
FRIDMAN_SENESCENCE_UP	TSPYL5	Tspyl5	85453	239364
FRIDMAN_SENESCENCE_UP	VIM	Vim	7431	22352
FRIDMAN_SENESCENCE_UP	AC034102.1	NA	NA	NA
FRIDMAN_SENESCENCE_UP	AOPEP	2010111I01Rik	NA	NA
FRIDMAN_SENESCENCE_UP	AOPEP	Aopep	NA	NA
FRIDMAN_SENESCENCE_UP	CCN2	Ctgf	NA	NA
FRIDMAN_SENESCENCE_UP	CCN2	Ccn2	NA	NA
FRIDMAN_SENESCENCE_UP	CDKN1C	Cdkn1c	NA	NA
FRIDMAN_SENESCENCE_UP	NRG1	Nrg1	NA	NA
ISM_SCORE	HSH2D	Hsh2d	84941	209488
ISM_SCORE	OTOF	Otof	9381	83762
ISM_SCORE	TRIM69	Trim69	140691	70928
ISM_SCORE	PSME1	Psme1	5720	19186
ISM_SCORE	STAT1	Stat1	6772	20846
ISM_SCORE	LGALS3BP	Lgals3bp	3959	19039
ISM_SCORE	SERPING1	Serping1	710	12258
ISM_SCORE	IFITM2	Ifitm2	10581	80876
ISM_SCORE	UBE2L6	Ube2l6	9246	56791
ISM_SCORE	PSME2	Psme2	5721	19188
ISM_SCORE	ADAR	Adar	103	56417
ISM_SCORE	LY6E	Ly6e	4061	17069
ISM_SCORE	TAP1	Tap1	6890	21354
ISM_SCORE	PLSCR1	Plscr1	5359	22038
ISM_SCORE	TNFSF10	Tnfsf10	8743	22035
ISM_SCORE	OAS1	Oas1g	4938	23960
ISM_SCORE	OAS1	Oas1a	4938	246730
ISM_SCORE	IFIT1	Gm14446	3434	667373
ISM_SCORE	IFIT1	2010002M12Rik	3434	112419
ISM_SCORE	DRAP1	Drap1	10589	66556
ISM_SCORE	BLVRA	Blvra	644	109778
ISM_SCORE	IRF9	Irf9	10379	16391
ISM_SCORE	NMI	Nmi	9111	64685
ISM_SCORE	PSMB9	Psmb9	5698	16912
ISM_SCORE	IFI44L	Ifi44l	10964	15061
ISM_SCORE	ISG20	Isg20	3669	57444
ISM_SCORE	TRIM21	Trim21	6737	20821
ISM_SCORE	TYMP	Tymp	1890	72962
ISM_SCORE	OAS2	Oas2	4939	246728
ISM_SCORE	CCR1	Ccr1	1230	12768
ISM_SCORE	VRK2	Vrk2	7444	69922
ISM_SCORE	SCO2	Sco2	9997	100126824
ISM_SCORE	ISG15	Isg15	9636	100038882
ISM_SCORE	LAMP3	Lamp3	27074	239739
ISM_SCORE	OASL	Oasl1	8638	231655
ISM_SCORE	AIM2	Aim2	9447	383619
ISM_SCORE	SP140	Sp140	11262	434484
ISM_SCORE	IRF7	Irf7	3665	54123
ISM_SCORE	IFI16	Ifi204	3428	15951
ISM_SCORE	IFI16	BC094916	3428	545384
ISM_SCORE	IFI16	Pyhin1	3428	236312
ISM_SCORE	IFI16	Ifi203	3428	15950
ISM_SCORE	IFI16	Gm16340	3428	100504287
ISM_SCORE	IFI16	Mndal	3428	100040462
ISM_SCORE	IFI16	Ifi205	3428	226695
ISM_SCORE	IFI16	Mnda	3428	381308
ISM_SCORE	IFI16	AI607873	3428	226691
ISM_SCORE	IFI16	LOC102639543	3428	102639543
ISM_SCORE	IFI16	Pydc3	3428	100033459
ISM_SCORE	IFI16	Pydc4	3428	623121
ISM_SCORE	IFI35	Ifi35	3430	70110
ISM_SCORE	RGL1	Rgl1	23179	19731
ISM_SCORE	TOR1B	Tor1b	27348	30934
ISM_SCORE	SP110	LOC102638047	3431	102638047
ISM_SCORE	SP110	Sp110	3431	109032
ISM_SCORE	SP110	Gm15753	3431	624083
ISM_SCORE	SP110	LOC677525	3431	677525
ISM_SCORE	SP110	LOC546061	3431	546061
ISM_SCORE	SP110	LOC101056250	3431	101056250
ISM_SCORE	PML	Pml	5371	18854
ISM_SCORE	KMO	Kmo	8564	98256
ISM_SCORE	HESX1	Hesx1	8820	15209
ISM_SCORE	IFITM3	Ifitm3	10410	66141
ISM_SCORE	IL1RN	Il1rn	3557	16181
ISM_SCORE	ZC3HAV1	Zc3hav1	56829	78781
ISM_SCORE	TRANK1	Trank1	9881	320429
ISM_SCORE	EIF2AK2	Eif2ak2	5610	19106
ISM_SCORE	TDRD7	Tdrd7	23424	100121
ISM_SCORE	IFI44	Ifi44	10561	99899
ISM_SCORE	LAP3	Lap3	51056	66988
ISM_SCORE	BAZ1A	Baz1a	11177	217578
ISM_SCORE	ARHGAP17	Arhgap17	55114	70497
ISM_SCORE	NAGK	Nagk	55577	56174
ISM_SCORE	OAS3	Oas3	4940	246727
ISM_SCORE	C19orf66	A230050P20Rik	55337	319278
ISM_SCORE	PARP12	Parp12	64761	243771
ISM_SCORE	DDX58	Ddx58	23586	230073
ISM_SCORE	DDX60	Ddx60	55601	234311
ISM_SCORE	PLAC8	Plac8	51316	231507
ISM_SCORE	ZCCHC2	Zcchc2	54877	227449
ISM_SCORE	IFIH1	Ifih1	64135	71586
ISM_SCORE	USP18	Usp18	11274	24110
ISM_SCORE	HERC6	Herc6	55008	67138
ISM_SCORE	CHMP5	Chmp5	51510	76959
ISM_SCORE	DHX58	Dhx58	79132	80861
ISM_SCORE	KLF2	Klf2	10365	16598
ISM_SCORE	SIGLEC1	Siglec1	6614	20612
ISM_SCORE	RTP4	Rtp4	64108	67775
ISM_SCORE	TLR7	Tlr7	51284	170743
ISM_SCORE	PHF11	Phf11d	51131	219132
ISM_SCORE	PHF11	Phf11c	51131	628705
ISM_SCORE	PHF11	Phf11b	51131	236451
ISM_SCORE	PHF11	Phf11a	51131	219131
ISM_SCORE	RBCK1	Rbck1	10616	24105
ISM_SCORE	SPATS2L	Spats2l	26010	67198
ISM_SCORE	SHISA5	Shisa5	51246	66940
ISM_SCORE	PARP9	Parp9	83666	80285
ISM_SCORE	RASSF5	Rassf5	83593	54354
ISM_SCORE	TNFSF13B	Tnfsf13b	10673	24099
ISM_SCORE	TRIM6	Trim6	117854	94088
ISM_SCORE	PARP14	Parp14	54625	547253
ISM_SCORE	ZNFX1	Znfx1	57169	98999
ISM_SCORE	PNPT1	Pnpt1	87178	71701
ISM_SCORE	NCOA7	Ncoa7	135112	211329
ISM_SCORE	DTX3L	Dtx3l	151636	209200
ISM_SCORE	STAT2	Stat2	6773	20847
ISM_SCORE	SAMD9L	Samd9l	219285	209086
ISM_SCORE	CMPK2	Cmpk2	129607	22169
ISM_SCORE	LYSMD2	Lysmd2	256586	70082
ISM_SCORE	IFIT2	Ifit2	3433	15958
ISM_SCORE	EPSTI1	Epsti1	94240	108670
ISM_SCORE	BATF2	Batf2	116071	74481
ISM_SCORE	XAF1	Xaf1	54739	327959
ISM_SCORE	PARP10	Parp10	84875	671535
ISM_SCORE	IFIT3	I830012O16Rik	3437	667370
ISM_SCORE	IFIT3	Ifit3	3437	15959
ISM_SCORE	CYSLTR1	Cysltr1	10800	58861
ISM_SCORE	FBXO6	Fbxo6	26270	50762
ISM_SCORE	KLHDC7B	Klhdc7b	113730	546648
ISM_SCORE	ODF3B	Odf3b	440836	70113
ISM_SCORE	ANKRD22	Ankrd22	118932	52024
ISM_SCORE	ZBP1	Zbp1	81030	58203
ISM_SCORE	RSAD2	Rsad2	91543	58185
ISM_SCORE	N4BP1	N4bp1	9683	80750
ISM_SCORE	TRAFD1	Trafd1	10906	231712
ISM_SCORE	PRKD2	Prkd2	25865	101540
ISM_SCORE	LOC100507535	NA	NA	NA
ISM_SCORE	BST2	Bst2	NA	NA
ISM_SCORE	MX1	Mx2	NA	NA
ISM_SCORE	MX1	Mx1	NA	NA
ISM_SCORE	IFI27	Ifi27l2a	NA	NA
ISM_SCORE	IFI27	Ifi27l2b	NA	NA
ISM_SCORE	LGALS9	Lgals9	NA	NA
ISM_SCORE	IFIT5	NA	NA	NA
ISM_SCORE	IFI6	NA	NA	NA
ISM_SCORE	MX2	NA	NA	NA
ISM_SCORE	APOL1	Apol9b	NA	NA
ISM_SCORE	APOL1	Apol9a	NA	NA
ISM_SCORE	APOL1	Apol10b	NA	NA
ISM_SCORE	APOL1	Apol11a	NA	NA
ISM_SCORE	APOL1	Apol10a	NA	NA
ISM_SCORE	APOL1	Apol11b	NA	NA
ISM_SCORE	APOBEC3A	NA	NA	NA
ISM_SCORE	FTSJD2	Cmtr1	NA	NA
ISM_SCORE	TRIM22	Trim34b	NA	NA
ISM_SCORE	IFITM1	Ifitm1	NA	NA
ISM_SCORE	IFITM1	Ifitm6	NA	NA
ISM_SCORE	IFITM1	Ifitm3	NA	NA
ISM_SCORE	IFITM1	Ifitm2	NA	NA
ISM_SCORE	IFITM1	Gm7676	NA	NA
ISM_SCORE	IFITM1	Ifitm7	NA	NA
ISM_SCORE	IFITM1	Gm2840	NA	NA
ISM_SCORE	FCGR1B	Fcgr1	NA	NA
ISM_SCORE	HERC5	NA	NA	NA
ISM_SCORE	ETV7	NA	NA	NA
ISM_SCORE	DDX60L	NA	NA	NA
ISM_SCORE	PRIC285	Helz2	NA	NA
ISM_SCORE	SAMD9	NA	NA	NA
ISM_SCORE	KIAA1958	E130308A19Rik	NA	NA
ISM_SCORE	C5orf56	NA	NA	NA
ISM_SCORE	LINC00487	NA	NA	NA
ISM_SCORE	GBP1	NA	NA	NA
ISM_SCORE	C18orf49	Zcchc2	NA	NA
MOSERLE_IFNA_RESPONSE	CD274	Cd274	29126	60533
MOSERLE_IFNA_RESPONSE	CMPK2	Cmpk2	129607	22169
MOSERLE_IFNA_RESPONSE	CXCL10	Cxcl10	3627	15945
MOSERLE_IFNA_RESPONSE	DDX58	Ddx58	23586	230073
MOSERLE_IFNA_RESPONSE	DDX60	Ddx60	55601	234311
MOSERLE_IFNA_RESPONSE	EPSTI1	Epsti1	94240	108670
MOSERLE_IFNA_RESPONSE	IFI16	Ifi204	3428	15951
MOSERLE_IFNA_RESPONSE	IFI16	BC094916	3428	545384
MOSERLE_IFNA_RESPONSE	IFI16	Pyhin1	3428	236312
MOSERLE_IFNA_RESPONSE	IFI16	Ifi203	3428	15950
MOSERLE_IFNA_RESPONSE	IFI16	Gm16340	3428	100504287
MOSERLE_IFNA_RESPONSE	IFI16	Mndal	3428	100040462
MOSERLE_IFNA_RESPONSE	IFI16	Ifi205	3428	226695
MOSERLE_IFNA_RESPONSE	IFI16	Mnda	3428	381308
MOSERLE_IFNA_RESPONSE	IFI16	AI607873	3428	226691
MOSERLE_IFNA_RESPONSE	IFI16	LOC102639543	3428	102639543
MOSERLE_IFNA_RESPONSE	IFI16	Pydc3	3428	100033459
MOSERLE_IFNA_RESPONSE	IFI16	Pydc4	3428	623121
MOSERLE_IFNA_RESPONSE	IFI44	Ifi44	10561	99899
MOSERLE_IFNA_RESPONSE	IFI44L	Ifi44l	10964	15061
MOSERLE_IFNA_RESPONSE	IFIH1	Ifih1	64135	71586
MOSERLE_IFNA_RESPONSE	IFIT1	Gm14446	3434	667373
MOSERLE_IFNA_RESPONSE	IFIT1	2010002M12Rik	3434	112419
MOSERLE_IFNA_RESPONSE	IFIT2	Ifit2	3433	15958
MOSERLE_IFNA_RESPONSE	IFIT3	I830012O16Rik	3437	667370
MOSERLE_IFNA_RESPONSE	IFIT3	Ifit3	3437	15959
MOSERLE_IFNA_RESPONSE	OAS1	Oas1g	4938	23960
MOSERLE_IFNA_RESPONSE	OAS1	Oas1a	4938	246730
MOSERLE_IFNA_RESPONSE	OAS2	Oas2	4939	246728
MOSERLE_IFNA_RESPONSE	OASL	Oasl1	8638	231655
MOSERLE_IFNA_RESPONSE	RSAD2	Rsad2	91543	58185
MOSERLE_IFNA_RESPONSE	RTP4	Rtp4	64108	67775
MOSERLE_IFNA_RESPONSE	SAMD9L	Samd9l	219285	209086
MOSERLE_IFNA_RESPONSE	STAT1	Stat1	6772	20846
MOSERLE_IFNA_RESPONSE	TNFSF10	Tnfsf10	8743	22035
MOSERLE_IFNA_RESPONSE	USP18	Usp18	11274	24110
MOSERLE_IFNA_RESPONSE	ZC3HAV1	Zc3hav1	56829	78781
MOSERLE_IFNA_RESPONSE	DDX60L	NA	NA	NA
MOSERLE_IFNA_RESPONSE	GBP1	NA	NA	NA
MOSERLE_IFNA_RESPONSE	HERC5	NA	NA	NA
MOSERLE_IFNA_RESPONSE	IFIT5	NA	NA	NA
MOSERLE_IFNA_RESPONSE	IFITM1	Ifitm1	NA	NA
MOSERLE_IFNA_RESPONSE	IFITM1	Ifitm6	NA	NA
MOSERLE_IFNA_RESPONSE	IFITM1	Ifitm3	NA	NA
MOSERLE_IFNA_RESPONSE	IFITM1	Ifitm2	NA	NA
MOSERLE_IFNA_RESPONSE	IFITM1	Gm7676	NA	NA
MOSERLE_IFNA_RESPONSE	IFITM1	Ifitm7	NA	NA
MOSERLE_IFNA_RESPONSE	IFITM1	Gm2840	NA	NA
MOSERLE_IFNA_RESPONSE	MX1	Mx2	NA	NA
MOSERLE_IFNA_RESPONSE	MX1	Mx1	NA	NA
MOSERLE_IFNA_RESPONSE	SAMD9	NA	NA	NA
MOSERLE_IFNA_RESPONSE	TRIM22	Trim34b	NA	NA
SAPIEHA_CURATED_SASP	IL1A	Il1a	3552	16175
SAPIEHA_CURATED_SASP	IL1B	Il1b	3553	16176
SAPIEHA_CURATED_SASP	CXCL10	Cxcl10	3627	15945
SAPIEHA_CURATED_SASP	CXCL1	Cxcl1	4602	14825
SAPIEHA_CURATED_SASP	CXCL2	Cxcl1	2920	14825
SAPIEHA_CURATED_SASP	CXCL3	Cxcl2	2921	20310
SAPIEHA_CURATED_SASP	CTGF	Ctgf	1490	14219
SAPIEHA_CURATED_SASP	CCL2	Ccl12	6347	20293
SAPIEHA_CURATED_SASP	CCL8	Ccl8	10635	20307
SAPIEHA_CURATED_SASP	CCL20	Ccl20	6364	20297
SAPIEHA_CURATED_SASP	IL6	Il6	3569	16193
SAPIEHA_CURATED_SASP	DPP4	Dpp4	1803	13482
SAPIEHA_CURATED_SASP	NGFR	Ngfr	7809	18053
SAPIEHA_CURATED_SASP	VEGFA	Vegfa	7422	22339
SAPIEHA_CURATED_SASP	VEGFB	Vegfb	7423	22340
SAPIEHA_CURATED_SASP	VEGFC	Vegfc	7424	22341
SAPIEHA_CURATED_SASP	MMP1	Mmp1a	4312	83995
SAPIEHA_CURATED_SASP	MMP3	Mmp3	4314	17392
SAPIEHA_CURATED_SASP	MMP9	Mmp9	4318	17395
SAPIEHA_CURATED_SASP	IGFBP3	Igfbp3	3486	16009
SAPIEHA_CURATED_SASP	IGFBP5	Igfbp5	3488	16011
SAPIEHA_CURATED_SASP	IGFBP7	Igfbp7	3490	29817
SAPIEHA_CURATED_SASP	SERPINE1	Serpine1	5054	18787
SAPIEHA_CURATED_SASP	SERPINB2	Serpinb2	5055	18788
SAPIEHA_CURATED_SASP	SEMA3A	Sema3a	10371	20346
SAPIEHA_CURATED_SASP	SEMA6D	Sema6d	80031	214968
SAPIEHA_CURATED_SASP	TGFB1	Tgfb1	7040	21803
SAPIEHA_CURATED_SASP	BMP2	Bmp2	650	12156
SAPIEHA_CURATED_SASP	INHBA	Inhba	3624	16323
SAPIEHA_CURATED_SASP	THBS1	Thbs1	7057	21825
SAPIEHA_CURATED_SASP	IFNG	Ifng	3458	15978
SAPIEHA_CURATED_SASP	AREG	Areg	374	11839
SAPIEHA_CURATED_SASP	EREG	Ereg	2069	13874
SAPIEHA_CURATED_SASP	LIF	Lif	3976	16878
SAPIEHA_CURATED_SASP	VIM	Vim	7431	22352
SAPIEHA_CURATED_SASP	GDF15	Gdf15	9518	23886
SAPIEHA_CURATED_SASP	SFRP1	Sfrp1	6422	20377
SAPIEHA_CURATED_SASP	WNT16	Wnt16	51384	93735
senmayo_signature_short_fixed	ACVR1B	Acvr1b	91	11479
senmayo_signature_short_fixed	ANG	Ang	283	11727
senmayo_signature_short_fixed	ANGPT1	Angpt1	284	11600
senmayo_signature_short_fixed	ANGPTL4	Angptl4	51129	57875
senmayo_signature_short_fixed	AREG	Areg	374	11839
senmayo_signature_short_fixed	AXL	Axl	558	26362
senmayo_signature_short_fixed	BMP2	Bmp2	650	12156
senmayo_signature_short_fixed	BMP6	Bmp6	654	12161
senmayo_signature_short_fixed	C3	C3	718	12266
senmayo_signature_short_fixed	CCL1	Ccl1	6346	20290
senmayo_signature_short_fixed	CCL2	Ccl12	6347	20293
senmayo_signature_short_fixed	CCL8	Ccl12	NA	NA
senmayo_signature_short_fixed	CCL13	Ccl2	6357	20296
senmayo_signature_short_fixed	CCL20	Ccl20	6364	20297
senmayo_signature_short_fixed	CCL24	Ccl24	6369	56221
senmayo_signature_short_fixed	CCL26	Ccl26	NA	NA
senmayo_signature_short_fixed	CCL3	Ccl3	NA	NA
senmayo_signature_short_fixed	CCL3L1	Ccl3	NA	NA
senmayo_signature_short_fixed	CCL4	Ccl4	6351	20303
senmayo_signature_short_fixed	CCL5	Ccl5	6352	20304
senmayo_signature_short_fixed	CCL7	Ccl7	NA	NA
senmayo_signature_short_fixed	CCL8	Ccl8	NA	NA
senmayo_signature_short_fixed	CD55	Cd55	1604	13136
senmayo_signature_short_fixed	CD9	Cd9	928	12527
senmayo_signature_short_fixed	CSF1	Csf1	1435	12977
senmayo_signature_short_fixed	CSF2	Csf2	1437	12981
senmayo_signature_short_fixed	CSF2RB	Csf2rb	1439	12983
senmayo_signature_short_fixed	CSF2RB	Csf2rb2	1439	12984
senmayo_signature_short_fixed	CST4	Cst10	NA	NA
senmayo_signature_short_fixed	CST4	Cst3	NA	NA
senmayo_signature_short_fixed	CTNNB1	Ctnnb1	1499	12387
senmayo_signature_short_fixed	CTSB	Ctsb	1508	13030
senmayo_signature_short_fixed	CXCL2	Cxcl1	2920	14825
senmayo_signature_short_fixed	CXCL1	Cxcl1	NA	NA
senmayo_signature_short_fixed	CXCL10	Cxcl10	3627	15945
senmayo_signature_short_fixed	CXCL12	Cxcl12	6387	20315
senmayo_signature_short_fixed	CXCL16	Cxcl16	58191	66102
senmayo_signature_short_fixed	CXCL3	Cxcl2	2921	20310
senmayo_signature_short_fixed	CXCL1	Cxcl2	NA	NA
senmayo_signature_short_fixed	CXCL1	Cxcl3	NA	NA
senmayo_signature_short_fixed	CXCR2	Cxcr2	3579	12765
senmayo_signature_short_fixed	CD55	Daf2	1604	13137
senmayo_signature_short_fixed	DKK1	Dkk1	22943	13380
senmayo_signature_short_fixed	EDN1	Edn1	1906	13614
senmayo_signature_short_fixed	EGF	Egf	1950	13645
senmayo_signature_short_fixed	EGFR	Egfr	1956	13649
senmayo_signature_short_fixed	EREG	Ereg	2069	13874
senmayo_signature_short_fixed	ESM1	Esm1	11082	71690
senmayo_signature_short_fixed	ETS2	Ets2	2114	23872
senmayo_signature_short_fixed	FAS	Fas	355	14102
senmayo_signature_short_fixed	FGF1	Fgf1	2246	14164
senmayo_signature_short_fixed	FGF2	Fgf2	2247	14173
senmayo_signature_short_fixed	FGF7	Fgf7	2252	14178
senmayo_signature_short_fixed	GDF15	Gdf15	9518	23886
senmayo_signature_short_fixed	GEM	Gem	2669	14579
senmayo_signature_short_fixed	GMFG	Gm9835	9535	100040018
senmayo_signature_short_fixed	GMFG	Gmfg	9535	63986
senmayo_signature_short_fixed	HGF	Hgf	3082	15234
senmayo_signature_short_fixed	HMGB1	Hmgb1	NA	NA
senmayo_signature_short_fixed	ICAM1	Icam1	3383	15894
senmayo_signature_short_fixed	IGF1	Igf1	3479	16000
senmayo_signature_short_fixed	IGFBP1	Igfbp1	3484	16006
senmayo_signature_short_fixed	IGFBP2	Igfbp2	3485	16008
senmayo_signature_short_fixed	IGFBP3	Igfbp3	3486	16009
senmayo_signature_short_fixed	IGFBP4	Igfbp4	3487	16010
senmayo_signature_short_fixed	IGFBP5	Igfbp5	3488	16011
senmayo_signature_short_fixed	IGFBP6	Igfbp6	3489	16012
senmayo_signature_short_fixed	IGFBP7	Igfbp7	3490	29817
senmayo_signature_short_fixed	IL10	Il10	3586	16153
senmayo_signature_short_fixed	IL13	Il13	3596	16163
senmayo_signature_short_fixed	IL15	Il15	3600	16168
senmayo_signature_short_fixed	IL18	Il18	3606	16173
senmayo_signature_short_fixed	IL1A	Il1a	3552	16175
senmayo_signature_short_fixed	IL1B	Il1b	3553	16176
senmayo_signature_short_fixed	IL2	Il2	3558	16183
senmayo_signature_short_fixed	IL6	Il6	3569	16193
senmayo_signature_short_fixed	IL6ST	Il6st	3572	16195
senmayo_signature_short_fixed	IL7	Il7	3574	16196
senmayo_signature_short_fixed	INHA	Inha	3623	16322
senmayo_signature_short_fixed	IQGAP2	Iqgap2	10788	544963
senmayo_signature_short_fixed	ITGA2	Itga2	3673	16398
senmayo_signature_short_fixed	ITPKA	Itpka	3706	228550
senmayo_signature_short_fixed	JUN	Jun	3725	16476
senmayo_signature_short_fixed	KITLG	Kitl	4254	17311
senmayo_signature_short_fixed	LCP1	Lcp1	3936	18826
senmayo_signature_short_fixed	MIF	Mif	4282	17319
senmayo_signature_short_fixed	MMP10	Mmp10	4319	17384
senmayo_signature_short_fixed	MMP12	Mmp12	4321	17381
senmayo_signature_short_fixed	MMP13	Mmp13	4322	17386
senmayo_signature_short_fixed	MMP14	Mmp14	4323	17387
senmayo_signature_short_fixed	MMP1	Mmp1a	4312	83995
senmayo_signature_short_fixed	MMP2	Mmp2	4313	17390
senmayo_signature_short_fixed	MMP3	Mmp3	4314	17392
senmayo_signature_short_fixed	MMP9	Mmp9	4318	17395
senmayo_signature_short_fixed	NAP1L4	Nap1l4	4676	17955
senmayo_signature_short_fixed	BEX3	Ngfrap1	NA	NA
senmayo_signature_short_fixed	NRG1	Nrg1	NA	NA
senmayo_signature_short_fixed	PAPPA	Pappa	5069	18491
senmayo_signature_short_fixed	PECAM1	Pecam1	5175	18613
senmayo_signature_short_fixed	PGF	Pgf	5228	18654
senmayo_signature_short_fixed	PIGF	Pigf	5281	18701
senmayo_signature_short_fixed	PLAT	Plat	5327	18791
senmayo_signature_short_fixed	PLAU	Plau	5328	18792
senmayo_signature_short_fixed	PLAUR	Plaur	5329	18793
senmayo_signature_short_fixed	PTBP1	Ptbp1	5725	19205
senmayo_signature_short_fixed	PTGER2	Ptger2	5732	19217
senmayo_signature_short_fixed	PTGES	Ptges	9536	64292
senmayo_signature_short_fixed	RPS6KA5	Rps6ka5	9252	73086
senmayo_signature_short_fixed	SCAMP4	Scamp4	113178	56214
senmayo_signature_short_fixed	SELPLG	Selplg	6404	20345
senmayo_signature_short_fixed	SEMA3F	Sema3f	6405	20350
senmayo_signature_short_fixed	SERPINB4	Serpinb3a	6318	20248
senmayo_signature_short_fixed	SERPINE1	Serpine1	5054	18787
senmayo_signature_short_fixed	SERPINE2	Serpine2	5270	20720
senmayo_signature_short_fixed	SPP1	Spp1	6696	20750
senmayo_signature_short_fixed	SPX	Spx	NA	NA
senmayo_signature_short_fixed	TIMP2	Timp2	7077	21858
senmayo_signature_short_fixed	TNF	Tnf	7124	21926
senmayo_signature_short_fixed	TNFRSF10C	Tnfrsf10b	NA	NA
senmayo_signature_short_fixed	TNFRSF11B	Tnfrsf11b	4982	18383
senmayo_signature_short_fixed	TNFRSF1A	Tnfrsf1a	7132	21937
senmayo_signature_short_fixed	TNFRSF1B	Tnfrsf1b	7133	21938
senmayo_signature_short_fixed	TNFRSF10C	Tnfrsf22	NA	NA
senmayo_signature_short_fixed	TNFRSF10C	Tnfrsf23	NA	NA
senmayo_signature_short_fixed	TNFRSF10C	Tnfrsf26	NA	NA
senmayo_signature_short_fixed	TUBGCP2	Tubgcp2	10844	74237
senmayo_signature_short_fixed	VEGFA	Vegfa	7422	22339
senmayo_signature_short_fixed	VEGFC	Vegfc	7424	22341
senmayo_signature_short_fixed	VGF	Vgf	7425	381677
senmayo_signature_short_fixed	WNT16	Wnt16	51384	93735
senmayo_signature_short_fixed	WNT2	Wnt2	7472	22413
senmayo_signature_short_fixed	CCL16	NA	NA	NA
senmayo_signature_short_fixed	CXCL8	NA	NA	NA
senmayo_signature_short_fixed	ICAM3	NA	NA	NA
senmayo_signature_short_fixed	IL32	NA	NA	NA
UNTREATED_VS_IFNA_TREATED_ENDOTHELIAL_CELL_UP	ACER3	Acer3	55331	66190
UNTREATED_VS_IFNA_TREATED_ENDOTHELIAL_CELL_UP	ADAM17	Adam17	6868	11491
UNTREATED_VS_IFNA_TREATED_ENDOTHELIAL_CELL_UP	ALCAM	Alcam	214	11658
UNTREATED_VS_IFNA_TREATED_ENDOTHELIAL_CELL_UP	ANXA3	Anxa3	306	11745
UNTREATED_VS_IFNA_TREATED_ENDOTHELIAL_CELL_UP	ARL8B	Arl8b	55207	67166
UNTREATED_VS_IFNA_TREATED_ENDOTHELIAL_CELL_UP	ATP6AP2	Atp6ap2	10159	70495
UNTREATED_VS_IFNA_TREATED_ENDOTHELIAL_CELL_UP	ATP6V0D1	Atp6v0d1	9114	11972
UNTREATED_VS_IFNA_TREATED_ENDOTHELIAL_CELL_UP	ATP6V1E1	Atp6v1e1	529	11973
UNTREATED_VS_IFNA_TREATED_ENDOTHELIAL_CELL_UP	ATP6V1G1	Atp6v1g1	9550	66290
UNTREATED_VS_IFNA_TREATED_ENDOTHELIAL_CELL_UP	ATP8A1	Atp8a1	10396	11980
UNTREATED_VS_IFNA_TREATED_ENDOTHELIAL_CELL_UP	B4GALT6	B4galt6	9331	56386
UNTREATED_VS_IFNA_TREATED_ENDOTHELIAL_CELL_UP	BASP1	Basp1	10409	70350
UNTREATED_VS_IFNA_TREATED_ENDOTHELIAL_CELL_UP	BCL2L1	Bcl2l1	598	12048
UNTREATED_VS_IFNA_TREATED_ENDOTHELIAL_CELL_UP	CABYR	Cabyr	26256	71132
UNTREATED_VS_IFNA_TREATED_ENDOTHELIAL_CELL_UP	CAPZB	Capzb	832	12345
UNTREATED_VS_IFNA_TREATED_ENDOTHELIAL_CELL_UP	CD300LF	Cd300lf	146722	246746
UNTREATED_VS_IFNA_TREATED_ENDOTHELIAL_CELL_UP	CD68	Cd68	968	12514
UNTREATED_VS_IFNA_TREATED_ENDOTHELIAL_CELL_UP	CD86	Cd86	942	12524
UNTREATED_VS_IFNA_TREATED_ENDOTHELIAL_CELL_UP	CEP170	Cep170	9859	545389
UNTREATED_VS_IFNA_TREATED_ENDOTHELIAL_CELL_UP	CFLAR	Cflar	8837	12633
UNTREATED_VS_IFNA_TREATED_ENDOTHELIAL_CELL_UP	CGRRF1	Cgrrf1	10668	68755
UNTREATED_VS_IFNA_TREATED_ENDOTHELIAL_CELL_UP	CHMP5	Chmp5	51510	76959
UNTREATED_VS_IFNA_TREATED_ENDOTHELIAL_CELL_UP	CKB	Ckb	1152	12709
UNTREATED_VS_IFNA_TREATED_ENDOTHELIAL_CELL_UP	CPNE2	Cpne2	221184	234577
UNTREATED_VS_IFNA_TREATED_ENDOTHELIAL_CELL_UP	CRYZL1	Cryzl1	9946	66609
UNTREATED_VS_IFNA_TREATED_ENDOTHELIAL_CELL_UP	CSF1	Csf1	1435	12977
UNTREATED_VS_IFNA_TREATED_ENDOTHELIAL_CELL_UP	CSF3R	Csf3r	1441	12986
UNTREATED_VS_IFNA_TREATED_ENDOTHELIAL_CELL_UP	CTNNA1	Ctnna1	1495	12385
UNTREATED_VS_IFNA_TREATED_ENDOTHELIAL_CELL_UP	CTSA	Ctsa	5476	19025
UNTREATED_VS_IFNA_TREATED_ENDOTHELIAL_CELL_UP	DAB2	Dab2	1601	13132
UNTREATED_VS_IFNA_TREATED_ENDOTHELIAL_CELL_UP	DCLRE1C	Dclre1c	64421	227525
UNTREATED_VS_IFNA_TREATED_ENDOTHELIAL_CELL_UP	DCXR	Dcxr	51181	67880
UNTREATED_VS_IFNA_TREATED_ENDOTHELIAL_CELL_UP	DOCK4	Dock4	9732	238130
UNTREATED_VS_IFNA_TREATED_ENDOTHELIAL_CELL_UP	DUSP16	Dusp16	80824	70686
UNTREATED_VS_IFNA_TREATED_ENDOTHELIAL_CELL_UP	DUSP6	Dusp6	1848	67603
UNTREATED_VS_IFNA_TREATED_ENDOTHELIAL_CELL_UP	DYNLT3	Dynlt3	6990	67117
UNTREATED_VS_IFNA_TREATED_ENDOTHELIAL_CELL_UP	EEA1	Eea1	8411	216238
UNTREATED_VS_IFNA_TREATED_ENDOTHELIAL_CELL_UP	EFHD2	Efhd2	79180	27984
UNTREATED_VS_IFNA_TREATED_ENDOTHELIAL_CELL_UP	EHD4	Ehd4	30844	98878
UNTREATED_VS_IFNA_TREATED_ENDOTHELIAL_CELL_UP	EXTL3	Extl3	2137	54616
UNTREATED_VS_IFNA_TREATED_ENDOTHELIAL_CELL_UP	FABP4	Fabp4	2167	11770
UNTREATED_VS_IFNA_TREATED_ENDOTHELIAL_CELL_UP	FABP7	Fabp7	2173	12140
UNTREATED_VS_IFNA_TREATED_ENDOTHELIAL_CELL_UP	FBLIM1	Fblim1	54751	74202
UNTREATED_VS_IFNA_TREATED_ENDOTHELIAL_CELL_UP	FGL2	Fgl2	10875	14190
UNTREATED_VS_IFNA_TREATED_ENDOTHELIAL_CELL_UP	FMNL2	Fmnl2	114793	71409
UNTREATED_VS_IFNA_TREATED_ENDOTHELIAL_CELL_UP	FNDC3A	Fndc3a	22862	319448
UNTREATED_VS_IFNA_TREATED_ENDOTHELIAL_CELL_UP	FRRS1	Frrs1	391059	20321
UNTREATED_VS_IFNA_TREATED_ENDOTHELIAL_CELL_UP	FUCA1	Fuca1	2517	71665
UNTREATED_VS_IFNA_TREATED_ENDOTHELIAL_CELL_UP	FXYD5	Fxyd5	53827	18301
UNTREATED_VS_IFNA_TREATED_ENDOTHELIAL_CELL_UP	GAB2	Gab2	9846	14389
UNTREATED_VS_IFNA_TREATED_ENDOTHELIAL_CELL_UP	GLRX	Glrx	2745	93692
UNTREATED_VS_IFNA_TREATED_ENDOTHELIAL_CELL_UP	GPD2	Gpd2	2820	14571
UNTREATED_VS_IFNA_TREATED_ENDOTHELIAL_CELL_UP	GTF2H2	Gtf2h2	2966	23894
UNTREATED_VS_IFNA_TREATED_ENDOTHELIAL_CELL_UP	GUSB	Gusb	2990	110006
UNTREATED_VS_IFNA_TREATED_ENDOTHELIAL_CELL_UP	HDAC9	Hdac9	9734	79221
UNTREATED_VS_IFNA_TREATED_ENDOTHELIAL_CELL_UP	HLX	Hlx	3142	15284
UNTREATED_VS_IFNA_TREATED_ENDOTHELIAL_CELL_UP	HMOX1	Hmox1	3162	15368
UNTREATED_VS_IFNA_TREATED_ENDOTHELIAL_CELL_UP	HSF2	Hsf2	3298	15500
UNTREATED_VS_IFNA_TREATED_ENDOTHELIAL_CELL_UP	HTR2B	Htr2b	3357	15559
UNTREATED_VS_IFNA_TREATED_ENDOTHELIAL_CELL_UP	ID2	Id2	3398	15902
UNTREATED_VS_IFNA_TREATED_ENDOTHELIAL_CELL_UP	IDH1	Idh1	3417	15926
UNTREATED_VS_IFNA_TREATED_ENDOTHELIAL_CELL_UP	IFT22	Rabl5	64792	67286
UNTREATED_VS_IFNA_TREATED_ENDOTHELIAL_CELL_UP	IL10	Il10	3586	16153
UNTREATED_VS_IFNA_TREATED_ENDOTHELIAL_CELL_UP	IL18	Il18	3606	16173
UNTREATED_VS_IFNA_TREATED_ENDOTHELIAL_CELL_UP	IL5	Il5	3567	16191
UNTREATED_VS_IFNA_TREATED_ENDOTHELIAL_CELL_UP	INTS12	Ints12	57117	71793
UNTREATED_VS_IFNA_TREATED_ENDOTHELIAL_CELL_UP	ITGAM	Itgam	3684	16409
UNTREATED_VS_IFNA_TREATED_ENDOTHELIAL_CELL_UP	ITGAV	Itgav	3685	16410
UNTREATED_VS_IFNA_TREATED_ENDOTHELIAL_CELL_UP	ITGB2	Itgb2	3689	16414
UNTREATED_VS_IFNA_TREATED_ENDOTHELIAL_CELL_UP	JUN	Jun	3725	16476
UNTREATED_VS_IFNA_TREATED_ENDOTHELIAL_CELL_UP	LAG3	Lag3	3902	16768
UNTREATED_VS_IFNA_TREATED_ENDOTHELIAL_CELL_UP	LAMP1	Lamp1	3916	16783
UNTREATED_VS_IFNA_TREATED_ENDOTHELIAL_CELL_UP	LAMP2	Lamp2	3920	16784
UNTREATED_VS_IFNA_TREATED_ENDOTHELIAL_CELL_UP	LEPROT	Leprot	54741	230514
UNTREATED_VS_IFNA_TREATED_ENDOTHELIAL_CELL_UP	LIPA	Lipa	3988	16889
UNTREATED_VS_IFNA_TREATED_ENDOTHELIAL_CELL_UP	LMAN1	Lman1	3998	70361
UNTREATED_VS_IFNA_TREATED_ENDOTHELIAL_CELL_UP	LMBRD2	Lmbrd2	92255	320506
UNTREATED_VS_IFNA_TREATED_ENDOTHELIAL_CELL_UP	LRP1	Lrp1	4035	16971
UNTREATED_VS_IFNA_TREATED_ENDOTHELIAL_CELL_UP	LRRC58	Lrrc58	116064	320184
UNTREATED_VS_IFNA_TREATED_ENDOTHELIAL_CELL_UP	LYN	Lyn	4067	17096
UNTREATED_VS_IFNA_TREATED_ENDOTHELIAL_CELL_UP	MAFG	Mafg	4097	17134
UNTREATED_VS_IFNA_TREATED_ENDOTHELIAL_CELL_UP	MAP4K3	Map4k3	8491	225028
UNTREATED_VS_IFNA_TREATED_ENDOTHELIAL_CELL_UP	MCFD2	Mcfd2	90411	193813
UNTREATED_VS_IFNA_TREATED_ENDOTHELIAL_CELL_UP	MMP27	Mmp27	64066	234911
UNTREATED_VS_IFNA_TREATED_ENDOTHELIAL_CELL_UP	MMP8	Mmp8	4317	17394
UNTREATED_VS_IFNA_TREATED_ENDOTHELIAL_CELL_UP	MPI	Mpi	4351	110119
UNTREATED_VS_IFNA_TREATED_ENDOTHELIAL_CELL_UP	MRC1	Mrc1	4360	17533
UNTREATED_VS_IFNA_TREATED_ENDOTHELIAL_CELL_UP	MRPL11	Mrpl11	65003	66419
UNTREATED_VS_IFNA_TREATED_ENDOTHELIAL_CELL_UP	MS4A4A	Ms4a4a	51338	666907
UNTREATED_VS_IFNA_TREATED_ENDOTHELIAL_CELL_UP	MSRB1	Msrb1	51734	27361
UNTREATED_VS_IFNA_TREATED_ENDOTHELIAL_CELL_UP	NAV3	Nav3	89795	260315
UNTREATED_VS_IFNA_TREATED_ENDOTHELIAL_CELL_UP	NCEH1	Nceh1	57552	320024
UNTREATED_VS_IFNA_TREATED_ENDOTHELIAL_CELL_UP	NDEL1	Ndel1	81565	83431
UNTREATED_VS_IFNA_TREATED_ENDOTHELIAL_CELL_UP	NPC2	Npc2	10577	67963
UNTREATED_VS_IFNA_TREATED_ENDOTHELIAL_CELL_UP	NRP2	Nrp2	8828	18187
UNTREATED_VS_IFNA_TREATED_ENDOTHELIAL_CELL_UP	NUDT2	Nudt2	318	66401
UNTREATED_VS_IFNA_TREATED_ENDOTHELIAL_CELL_UP	OLFML3	Olfml3	56944	99543
UNTREATED_VS_IFNA_TREATED_ENDOTHELIAL_CELL_UP	P2RX4	P2rx4	5025	18438
UNTREATED_VS_IFNA_TREATED_ENDOTHELIAL_CELL_UP	PDE7B	Pde7b	27115	29863
UNTREATED_VS_IFNA_TREATED_ENDOTHELIAL_CELL_UP	PDGFA	Pdgfa	5154	18590
UNTREATED_VS_IFNA_TREATED_ENDOTHELIAL_CELL_UP	PDPN	Pdpn	10630	14726
UNTREATED_VS_IFNA_TREATED_ENDOTHELIAL_CELL_UP	PHYH	Phyh	5264	16922
UNTREATED_VS_IFNA_TREATED_ENDOTHELIAL_CELL_UP	PLAU	Plau	5328	18792
UNTREATED_VS_IFNA_TREATED_ENDOTHELIAL_CELL_UP	PLEK	Plek	5341	56193
UNTREATED_VS_IFNA_TREATED_ENDOTHELIAL_CELL_UP	PLEKHB2	Plekhb2	55041	226971
UNTREATED_VS_IFNA_TREATED_ENDOTHELIAL_CELL_UP	PLEKHO2	Plekho2	80301	102595
UNTREATED_VS_IFNA_TREATED_ENDOTHELIAL_CELL_UP	PLK3	Plk3	1263	12795
UNTREATED_VS_IFNA_TREATED_ENDOTHELIAL_CELL_UP	PLXNA1	Plxna1	5361	18844
UNTREATED_VS_IFNA_TREATED_ENDOTHELIAL_CELL_UP	PLXNB2	Plxnb2	23654	140570
UNTREATED_VS_IFNA_TREATED_ENDOTHELIAL_CELL_UP	PPHLN1	Pphln1	51535	223828
UNTREATED_VS_IFNA_TREATED_ENDOTHELIAL_CELL_UP	PPP1R7	Ppp1r7	5510	66385
UNTREATED_VS_IFNA_TREATED_ENDOTHELIAL_CELL_UP	PRF1	Prf1	5551	18646
UNTREATED_VS_IFNA_TREATED_ENDOTHELIAL_CELL_UP	PROS1	Pros1	5627	19128
UNTREATED_VS_IFNA_TREATED_ENDOTHELIAL_CELL_UP	PTGS1	Ptgs1	5742	19224
UNTREATED_VS_IFNA_TREATED_ENDOTHELIAL_CELL_UP	PTK2B	Ptk2b	2185	19229
UNTREATED_VS_IFNA_TREATED_ENDOTHELIAL_CELL_UP	RAB14	Rab14	51552	68365
UNTREATED_VS_IFNA_TREATED_ENDOTHELIAL_CELL_UP	RAP2A	Rap2a	5911	76108
UNTREATED_VS_IFNA_TREATED_ENDOTHELIAL_CELL_UP	RBM47	Rbm47	54502	245945
UNTREATED_VS_IFNA_TREATED_ENDOTHELIAL_CELL_UP	RGS1	Rgs1	5996	50778
UNTREATED_VS_IFNA_TREATED_ENDOTHELIAL_CELL_UP	RNF103	Rnf103	7844	22644
UNTREATED_VS_IFNA_TREATED_ENDOTHELIAL_CELL_UP	SAMSN1	Samsn1	64092	67742
UNTREATED_VS_IFNA_TREATED_ENDOTHELIAL_CELL_UP	SBF2	Sbf2	81846	319934
UNTREATED_VS_IFNA_TREATED_ENDOTHELIAL_CELL_UP	SCAMP1	Scamp1	9522	107767
UNTREATED_VS_IFNA_TREATED_ENDOTHELIAL_CELL_UP	SCAMP2	Scamp2	10066	24044
UNTREATED_VS_IFNA_TREATED_ENDOTHELIAL_CELL_UP	SDCBP	Sdcbp	6386	53378
UNTREATED_VS_IFNA_TREATED_ENDOTHELIAL_CELL_UP	SEMA4D	Sema4d	10507	20354
UNTREATED_VS_IFNA_TREATED_ENDOTHELIAL_CELL_UP	SERP1	Serp1	27230	28146
UNTREATED_VS_IFNA_TREATED_ENDOTHELIAL_CELL_UP	SKAP2	Skap2	8935	54353
UNTREATED_VS_IFNA_TREATED_ENDOTHELIAL_CELL_UP	SLC15A3	Slc15a3	51296	65221
UNTREATED_VS_IFNA_TREATED_ENDOTHELIAL_CELL_UP	SLC29A3	Slc29a3	55315	71279
UNTREATED_VS_IFNA_TREATED_ENDOTHELIAL_CELL_UP	SLC31A2	Slc31a2	1318	20530
UNTREATED_VS_IFNA_TREATED_ENDOTHELIAL_CELL_UP	SLC38A6	Slc38a6	145389	625098
UNTREATED_VS_IFNA_TREATED_ENDOTHELIAL_CELL_UP	SLC43A2	Slc43a2	124935	215113
UNTREATED_VS_IFNA_TREATED_ENDOTHELIAL_CELL_UP	SLCO2B1	Slco2b1	11309	101488
UNTREATED_VS_IFNA_TREATED_ENDOTHELIAL_CELL_UP	SNAP23	Snap23	8773	20619
UNTREATED_VS_IFNA_TREATED_ENDOTHELIAL_CELL_UP	SNX13	Snx13	23161	217463
UNTREATED_VS_IFNA_TREATED_ENDOTHELIAL_CELL_UP	SNX29	Snx29	92017	74478
UNTREATED_VS_IFNA_TREATED_ENDOTHELIAL_CELL_UP	SNX30	Snx30	401548	209131
UNTREATED_VS_IFNA_TREATED_ENDOTHELIAL_CELL_UP	SNX5	Snx5	27131	69178
UNTREATED_VS_IFNA_TREATED_ENDOTHELIAL_CELL_UP	SPP1	Spp1	6696	20750
UNTREATED_VS_IFNA_TREATED_ENDOTHELIAL_CELL_UP	SPTLC2	Sptlc2	9517	20773
UNTREATED_VS_IFNA_TREATED_ENDOTHELIAL_CELL_UP	SRGAP2	Srgap2	23380	14270
UNTREATED_VS_IFNA_TREATED_ENDOTHELIAL_CELL_UP	STAB1	Stab1	23166	192187
UNTREATED_VS_IFNA_TREATED_ENDOTHELIAL_CELL_UP	STOM	Stom	2040	13830
UNTREATED_VS_IFNA_TREATED_ENDOTHELIAL_CELL_UP	TBXAS1	Tbxas1	6916	21391
UNTREATED_VS_IFNA_TREATED_ENDOTHELIAL_CELL_UP	TGFB3	Tgfb3	7043	21809
UNTREATED_VS_IFNA_TREATED_ENDOTHELIAL_CELL_UP	TGS1	Tgs1	96764	116940
UNTREATED_VS_IFNA_TREATED_ENDOTHELIAL_CELL_UP	THEMIS2	Themis2	9473	230787
UNTREATED_VS_IFNA_TREATED_ENDOTHELIAL_CELL_UP	TIMP2	Timp2	7077	21858
UNTREATED_VS_IFNA_TREATED_ENDOTHELIAL_CELL_UP	TLR3	Tlr3	7098	142980
UNTREATED_VS_IFNA_TREATED_ENDOTHELIAL_CELL_UP	TLR7	Tlr7	51284	170743
UNTREATED_VS_IFNA_TREATED_ENDOTHELIAL_CELL_UP	TMBIM4	Tmbim4	51643	68212
UNTREATED_VS_IFNA_TREATED_ENDOTHELIAL_CELL_UP	TMCC3	Tmcc3	57458	319880
UNTREATED_VS_IFNA_TREATED_ENDOTHELIAL_CELL_UP	TMEM176A	Tmem176a	55365	66058
UNTREATED_VS_IFNA_TREATED_ENDOTHELIAL_CELL_UP	TMEM86A	Tmem86a	144110	67893
UNTREATED_VS_IFNA_TREATED_ENDOTHELIAL_CELL_UP	TNFRSF4	Tnfrsf4	7293	22163
UNTREATED_VS_IFNA_TREATED_ENDOTHELIAL_CELL_UP	TPST1	Tpst1	8460	22021
UNTREATED_VS_IFNA_TREATED_ENDOTHELIAL_CELL_UP	TRAPPC2	Trappc2	6399	66226
UNTREATED_VS_IFNA_TREATED_ENDOTHELIAL_CELL_UP	TRAPPC2L	Trappc2l	51693	59005
UNTREATED_VS_IFNA_TREATED_ENDOTHELIAL_CELL_UP	TREM2	Trem2	54209	83433
UNTREATED_VS_IFNA_TREATED_ENDOTHELIAL_CELL_UP	UBASH3B	Ubash3b	84959	72828
UNTREATED_VS_IFNA_TREATED_ENDOTHELIAL_CELL_UP	UBC	Ubc	7316	22190
UNTREATED_VS_IFNA_TREATED_ENDOTHELIAL_CELL_UP	UBL3	Ubl3	5412	24109
UNTREATED_VS_IFNA_TREATED_ENDOTHELIAL_CELL_UP	VPS35	Vps35	55737	65114
