# Supplementary material for: A new gene signature for endothelial senescence identifies self‐RNA sensing by retinoic acid‐inducible gene I as a molecular facilitator of vascular aging
Source: Aging Cell. 2024 Jun 21;23(9):e14240. doi: 10.1111/acel.14240 (PMC11488300; doi:10.1111/acel.14240)
Supplement: Supplementary file 3 — Table S2. [file ACEL-23-e14240-s001.xlsx]

## Sheet: Sheet1
gene	distance	Z	FC	p.value	p.adj	dataset	log2FC
DDX58	5.2554e-05	11.1099	9.39812e+06	0	0	test_ECFC_P26_DDX58	23.1639
TAGLN	2.19395e-07	3.19078	163.788	1.68305e-37	7.61244e-34	test_ECFC_P26_DDX58	7.35568
IGFBP7	2.0511e-07	3.12679	143.154	5.4395e-33	1.42779e-29	test_ECFC_P26_DDX58	7.16142
MYL9	2.04898e-07	3.12581	142.858	6.31347e-33	1.42779e-29	test_ECFC_P26_DDX58	7.15844
TPM2	1.84172e-07	3.02572	115.419	6.37158e-27	1.15275e-23	test_ECFC_P26_DDX58	6.85073
CALD1	1.68513e-07	2.94347	96.6259	8.37462e-23	1.26261e-19	test_ECFC_P26_DDX58	6.59434
GLIPR1	1.63456e-07	2.91551	90.9144	1.50025e-21	1.93876e-18	test_ECFC_P26_DDX58	6.50644
INHBA	1.4571e-07	2.81112	72.2453	1.9004e-17	1.92201e-14	test_ECFC_P26_DDX58	6.17483
FILIP1L	1.45698e-07	2.81104	72.2331	1.91223e-17	1.92201e-14	test_ECFC_P26_DDX58	6.17459
NNMT	1.41377e-07	2.78398	68.0121	1.62494e-16	1.46992e-13	test_ECFC_P26_DDX58	6.08772
CCDC81	1.40182e-07	2.77636	66.8668	2.90487e-16	2.38886e-13	test_ECFC_P26_DDX58	6.06322
TPM1	1.35979e-07	2.74914	62.9172	2.15577e-15	1.62509e-12	test_ECFC_P26_DDX58	5.97538
CYBA	1.33399e-07	2.73208	60.553	7.16253e-15	4.98402e-12	test_ECFC_P26_DDX58	5.92013
NEXN	1.30397e-07	2.71186	57.8581	2.81727e-14	1.82036e-11	test_ECFC_P26_DDX58	5.85445
LINC01013	1.27184e-07	2.68978	55.0423	1.17963e-13	7.11393e-11	test_ECFC_P26_DDX58	5.78247
SDC2	1.27013e-07	2.68859	54.8943	1.27189e-13	7.19094e-11	test_ECFC_P26_DDX58	5.77858
MYL12A	1.26332e-07	2.68384	54.3068	1.71505e-13	9.12608e-11	test_ECFC_P26_DDX58	5.76306
SHISA3	1.25787e-07	2.68003	53.8397	2.17535e-13	1.09324e-10	test_ECFC_P26_DDX58	5.7506
TUBA1A	1.2217e-07	2.65434	50.788	1.02903e-12	4.89925e-10	test_ECFC_P26_DDX58	5.66641
POLR3G	1.21792e-07	2.65161	50.4735	1.20786e-12	5.46315e-10	test_ECFC_P26_DDX58	5.65745
SERPIND1	1.21246e-07	2.64766	50.022	1.52029e-12	6.54885e-10	test_ECFC_P26_DDX58	5.64449
FBN1	1.18593e-07	2.62828	47.8575	4.58358e-12	1.88468e-09	test_ECFC_P26_DDX58	5.58067
SELENOM	1.17682e-07	2.62153	47.1246	6.66132e-12	2.61993e-09	test_ECFC_P26_DDX58	5.55841
RAB32	1.14578e-07	2.59822	44.6716	2.3301e-11	8.78253e-09	test_ECFC_P26_DDX58	5.48129
KRT19	1.13831e-07	2.59253	44.0912	3.1342e-11	1.13408e-08	test_ECFC_P26_DDX58	5.46242
CD151	1.13656e-07	2.59118	43.9553	3.35955e-11	1.14228e-08	test_ECFC_P26_DDX58	5.45797
CTHRC1	1.13618e-07	2.5909	43.9265	3.40942e-11	1.14228e-08	test_ECFC_P26_DDX58	5.45702
HIST1H2AC	1.1118e-07	2.57206	42.0612	8.84602e-11	2.8579e-08	test_ECFC_P26_DDX58	5.39442
KRT7	1.08717e-07	2.55267	40.2182	2.27119e-10	7.08455e-08	test_ECFC_P26_DDX58	5.32978
NPC2	1.07035e-07	2.53921	38.9837	4.27358e-10	1.28863e-07	test_ECFC_P26_DDX58	5.2848
C5orf46	1.05039e-07	2.52299	37.5428	8.94282e-10	2.60957e-07	test_ECFC_P26_DDX58	5.23046
ANKRD1	1.04926e-07	2.52207	37.4622	9.32002e-10	2.63465e-07	test_ECFC_P26_DDX58	5.22737
IFI6	1.03847e-07	2.51319	36.6957	1.38086e-09	3.78523e-07	test_ECFC_P26_DDX58	5.19754
CD9	1.03035e-07	2.50645	36.1242	1.85132e-09	4.92559e-07	test_ECFC_P26_DDX58	5.17489
RGS5	1.02666e-07	2.50337	35.8657	2.11399e-09	5.46375e-07	test_ECFC_P26_DDX58	5.16453
DSTN	1.02581e-07	2.50267	35.8068	2.17881e-09	5.47487e-07	test_ECFC_P26_DDX58	5.16216
RTN4	1.01556e-07	2.49406	35.0943	3.14111e-09	7.67959e-07	test_ECFC_P26_DDX58	5.13317
RCAN1	1.01191e-07	2.49098	34.8428	3.57422e-09	8.50852e-07	test_ECFC_P26_DDX58	5.12279
SFTA1P	1.0049e-07	2.48504	34.3616	4.57674e-09	1.06157e-06	test_ECFC_P26_DDX58	5.10272
HSPB1	1.00092e-07	2.48165	34.09	5.26197e-09	1.19e-06	test_ECFC_P26_DDX58	5.09128
PRSS3	9.93903e-08	2.47564	33.6138	6.72157e-09	1.48301e-06	test_ECFC_P26_DDX58	5.07098
TMEM59	9.8277e-08	2.46604	32.865	9.87883e-09	2.12771e-06	test_ECFC_P26_DDX58	5.03848
RSPO3	9.81713e-08	2.46512	32.7943	1.02446e-08	2.15519e-06	test_ECFC_P26_DDX58	5.03537
PLEK2	9.74529e-08	2.45887	32.316	1.31028e-08	2.69381e-06	test_ECFC_P26_DDX58	5.01418
TRBC2	9.71221e-08	2.45598	32.097	1.46662e-08	2.91751e-06	test_ECFC_P26_DDX58	5.00437
ANGPTL4	9.70882e-08	2.45568	32.0747	1.48359e-08	2.91751e-06	test_ECFC_P26_DDX58	5.00336
ISG15	9.60664e-08	2.44669	31.403	2.09654e-08	4.03517e-06	test_ECFC_P26_DDX58	4.97283
SERPINE1	9.55152e-08	2.4418	31.0437	2.52283e-08	4.75448e-06	test_ECFC_P26_DDX58	4.95623
SPARC	9.51811e-08	2.43883	30.8269	2.82097e-08	5.20785e-06	test_ECFC_P26_DDX58	4.94612
PVR	9.51124e-08	2.43822	30.7825	2.88636e-08	5.222e-06	test_ECFC_P26_DDX58	4.94404
HBEGF	9.48786e-08	2.43613	30.6313	3.12019e-08	5.53436e-06	test_ECFC_P26_DDX58	4.93693
ARID5B	9.38462e-08	2.42687	29.9683	4.39161e-08	7.63971e-06	test_ECFC_P26_DDX58	4.90537
STK38L	9.29665e-08	2.4189	29.4091	5.86009e-08	1.0002e-05	test_ECFC_P26_DDX58	4.87819
MAP3K7CL	9.28662e-08	2.41799	29.3457	6.05514e-08	1.01435e-05	test_ECFC_P26_DDX58	4.87508
CDC20	9.22569e-08	2.41243	28.9618	7.3818e-08	1.2141e-05	test_ECFC_P26_DDX58	4.85608
CD63	9.16879e-08	2.40721	28.6058	8.87182e-08	1.43312e-05	test_ECFC_P26_DDX58	4.83823
BIRC5	9.04246e-08	2.39552	27.8229	1.32945e-07	2.10986e-05	test_ECFC_P26_DDX58	4.7982
PTTG1	9.01843e-08	2.39328	27.6752	1.4349e-07	2.23795e-05	test_ECFC_P26_DDX58	4.79052
LOX	8.99966e-08	2.39152	27.5601	1.52289e-07	2.33002e-05	test_ECFC_P26_DDX58	4.78451
EMC7	8.99501e-08	2.39109	27.5316	1.54545e-07	2.33002e-05	test_ECFC_P26_DDX58	4.78302
GJA1	8.95725e-08	2.38755	27.301	1.74121e-07	2.58213e-05	test_ECFC_P26_DDX58	4.77088
ALCAM	8.93814e-08	2.38575	27.1846	1.84926e-07	2.69813e-05	test_ECFC_P26_DDX58	4.76472
COL4A1	8.9221e-08	2.38424	27.0871	1.94491e-07	2.79264e-05	test_ECFC_P26_DDX58	4.75953
ATP6V0E1	8.8919e-08	2.3814	26.9041	2.13807e-07	3.02203e-05	test_ECFC_P26_DDX58	4.74975
TK1	8.8679e-08	2.37913	26.759	2.30472e-07	3.20746e-05	test_ECFC_P26_DDX58	4.74195
HLA-C	8.85787e-08	2.37818	26.6985	2.37802e-07	3.25933e-05	test_ECFC_P26_DDX58	4.73869
REEP5	8.84684e-08	2.37713	26.6321	2.46119e-07	3.32297e-05	test_ECFC_P26_DDX58	4.7351
FBLN5	8.77605e-08	2.37039	26.2076	3.06611e-07	4.07883e-05	test_ECFC_P26_DDX58	4.71191
DAB2	8.76518e-08	2.36935	26.1427	3.17097e-07	4.15719e-05	test_ECFC_P26_DDX58	4.70834
LINC02154	8.74984e-08	2.36788	26.0513	3.32472e-07	4.29649e-05	test_ECFC_P26_DDX58	4.70328
HES4	8.68922e-08	2.36206	25.6916	4.00576e-07	5.10367e-05	test_ECFC_P26_DDX58	4.68322
CDKN2B	8.6819e-08	2.36136	25.6483	4.09662e-07	5.14694e-05	test_ECFC_P26_DDX58	4.68079
ITGAV	8.67428e-08	2.36062	25.6033	4.19327e-07	5.1962e-05	test_ECFC_P26_DDX58	4.67826
IGSF23	8.609e-08	2.3543	25.2193	5.11664e-07	6.17889e-05	test_ECFC_P26_DDX58	4.65646
TGFB2	8.60859e-08	2.35426	25.217	5.12289e-07	6.17889e-05	test_ECFC_P26_DDX58	4.65632
HIST1H2BC	8.56776e-08	2.35029	24.9783	5.79779e-07	6.9009e-05	test_ECFC_P26_DDX58	4.64261
CMSS1	8.48916e-08	2.34259	24.5221	7.3462e-07	8.63035e-05	test_ECFC_P26_DDX58	4.61601
CLSPN	8.45164e-08	2.3389	24.3058	8.21898e-07	9.53191e-05	test_ECFC_P26_DDX58	4.60323
TGFBI	8.44049e-08	2.3378	24.2418	8.497e-07	9.7296e-05	test_ECFC_P26_DDX58	4.59942
BDNF	8.42533e-08	2.3363	24.1547	8.88973e-07	0.000100521	test_ECFC_P26_DDX58	4.59423
ITM2B	8.3427e-08	2.32809	23.6833	1.13563e-06	0.000126826	test_ECFC_P26_DDX58	4.5658
SMAGP	8.16672e-08	2.31038	22.6947	1.8989e-06	0.000207334	test_ECFC_P26_DDX58	4.50428
UCHL1	8.16609e-08	2.31031	22.6912	1.90236e-06	0.000207334	test_ECFC_P26_DDX58	4.50406
ABI3	8.15617e-08	2.3093	22.6361	1.9577e-06	0.000210825	test_ECFC_P26_DDX58	4.50055
TAGLN2	8.14478e-08	2.30814	22.5729	2.02316e-06	0.000215312	test_ECFC_P26_DDX58	4.49652
TYMS	8.13311e-08	2.30695	22.5083	2.09241e-06	0.000220092	test_ECFC_P26_DDX58	4.49238
KCNMA1	8.03194e-08	2.29658	21.9518	2.79589e-06	0.000290708	test_ECFC_P26_DDX58	4.45627
GSTP1	7.97253e-08	2.29044	21.6283	3.3094e-06	0.000340191	test_ECFC_P26_DDX58	4.43485
SEPTIN11	7.76271e-08	2.26843	20.5048	5.94814e-06	0.000604571	test_ECFC_P26_DDX58	4.35789
FN1	7.66328e-08	2.25782	19.9829	7.81376e-06	0.00078537	test_ECFC_P26_DDX58	4.32069
CLDN1	7.64255e-08	2.25559	19.8749	8.26782e-06	0.000809808	test_ECFC_P26_DDX58	4.31288
COL5A2	7.63843e-08	2.25514	19.8535	8.36104e-06	0.000809808	test_ECFC_P26_DDX58	4.31132
TNFRSF6B	7.63739e-08	2.25503	19.8481	8.38455e-06	0.000809808	test_ECFC_P26_DDX58	4.31093
CITED2	7.63606e-08	2.25489	19.8412	8.41498e-06	0.000809808	test_ECFC_P26_DDX58	4.31043
B2M	7.6023e-08	2.25125	19.6661	9.2222e-06	0.000878147	test_ECFC_P26_DDX58	4.29764
EDN1	7.58829e-08	2.24973	19.5937	9.57844e-06	0.000902568	test_ECFC_P26_DDX58	4.29232
CTSZ	7.5163e-08	2.24191	19.2237	1.1626e-05	0.00108333	test_ECFC_P26_DDX58	4.26481
MLLT11	7.51193e-08	2.24144	19.2014	1.17628e-05	0.00108333	test_ECFC_P26_DDX58	4.26314
CCND2	7.50196e-08	2.24035	19.1504	1.20811e-05	0.00108333	test_ECFC_P26_DDX58	4.2593
TMED9	7.50005e-08	2.24014	19.1407	1.21429e-05	0.00108333	test_ECFC_P26_DDX58	4.25857
VGLL3	7.49888e-08	2.24001	19.1347	1.21808e-05	0.00108333	test_ECFC_P26_DDX58	4.25812
PPME1	7.49783e-08	2.23989	19.1293	1.22153e-05	0.00108333	test_ECFC_P26_DDX58	4.25771
HLA-B	7.4342e-08	2.23291	18.8061	1.44707e-05	0.00127089	test_ECFC_P26_DDX58	4.23313
MYL6	7.33853e-08	2.22232	18.3251	1.86233e-05	0.00161987	test_ECFC_P26_DDX58	4.19575
PALLD	7.333e-08	2.2217	18.2975	1.88955e-05	0.00162789	test_ECFC_P26_DDX58	4.19357
MAP1LC3B	7.32768e-08	2.22111	18.271	1.91602e-05	0.00163513	test_ECFC_P26_DDX58	4.19148
PTTG1IP	7.32315e-08	2.2206	18.2484	1.9389e-05	0.00163918	test_ECFC_P26_DDX58	4.1897
ANXA2	7.28685e-08	2.21654	18.0679	2.13161e-05	0.00178542	test_ECFC_P26_DDX58	4.17536
PRC1	7.27206e-08	2.21489	17.9947	2.21524e-05	0.00183844	test_ECFC_P26_DDX58	4.1695
ZWINT	7.26803e-08	2.21443	17.9747	2.23857e-05	0.00184092	test_ECFC_P26_DDX58	4.1679
THBS1	7.26261e-08	2.21383	17.9479	2.27029e-05	0.00185018	test_ECFC_P26_DDX58	4.16575
FBXO32	7.25695e-08	2.21319	17.92	2.30392e-05	0.00186083	test_ECFC_P26_DDX58	4.1635
COL4A2	7.24222e-08	2.21153	17.8473	2.39359e-05	0.0019069	test_ECFC_P26_DDX58	4.15763
ARMCX2	7.24069e-08	2.21136	17.8397	2.40312e-05	0.0019069	test_ECFC_P26_DDX58	4.15702
G0S2	7.19829e-08	2.20657	17.6314	2.68119e-05	0.00210905	test_ECFC_P26_DDX58	4.14008
OXTR	7.11464e-08	2.19705	17.224	3.32211e-05	0.00259068	test_ECFC_P26_DDX58	4.10635
VCL	7.10713e-08	2.19619	17.1877	3.38626e-05	0.00261813	test_ECFC_P26_DDX58	4.1033
PCLAF	7.08492e-08	2.19365	17.0804	3.58296e-05	0.00274673	test_ECFC_P26_DDX58	4.09427
AOPEP	7.00858e-08	2.18484	16.7143	4.34516e-05	0.00330305	test_ECFC_P26_DDX58	4.06301
LAPTM4A	6.99142e-08	2.18285	16.6326	4.53654e-05	0.00341979	test_ECFC_P26_DDX58	4.05594
CTNNB1	6.97845e-08	2.18135	16.5709	4.68639e-05	0.00349518	test_ECFC_P26_DDX58	4.05058
CCNA1	6.97612e-08	2.18107	16.5599	4.71382e-05	0.00349518	test_ECFC_P26_DDX58	4.04962
DNMT1	6.96303e-08	2.17955	16.4978	4.87077e-05	0.00358219	test_ECFC_P26_DDX58	4.0442
GAS6	6.94676e-08	2.17765	16.4208	5.07265e-05	0.00370058	test_ECFC_P26_DDX58	4.03745
MCTP1	6.92195e-08	2.17475	16.3037	5.39589e-05	0.00387862	test_ECFC_P26_DDX58	4.02713
SRPX2	6.91935e-08	2.17445	16.2915	5.43081e-05	0.00387862	test_ECFC_P26_DDX58	4.02604
UBE2C	6.91828e-08	2.17432	16.2864	5.44533e-05	0.00387862	test_ECFC_P26_DDX58	4.0256
ACTN1	6.89131e-08	2.17116	16.1597	5.82208e-05	0.00411458	test_ECFC_P26_DDX58	4.01433
P3H2	6.87035e-08	2.16869	16.0615	6.13177e-05	0.00429985	test_ECFC_P26_DDX58	4.00554
NT5E	6.85494e-08	2.16687	15.9896	6.36926e-05	0.00443202	test_ECFC_P26_DDX58	3.99906
NTN4	6.81592e-08	2.16226	15.808	7.01045e-05	0.00483902	test_ECFC_P26_DDX58	3.98259
ANXA1	6.81298e-08	2.16191	15.7944	7.06113e-05	0.00483902	test_ECFC_P26_DDX58	3.98134
MYH9	6.80669e-08	2.16116	15.7652	7.17082e-05	0.00487723	test_ECFC_P26_DDX58	3.97867
HMGA1	6.78757e-08	2.15889	15.6768	7.514e-05	0.00507251	test_ECFC_P26_DDX58	3.97056
CRIM1	6.7234e-08	2.15121	15.3818	8.78312e-05	0.00588534	test_ECFC_P26_DDX58	3.94315
MKI67	6.70941e-08	2.14953	15.3178	9.0854e-05	0.00604313	test_ECFC_P26_DDX58	3.93714
CNN1	6.69732e-08	2.14808	15.2627	9.35462e-05	0.00616879	test_ECFC_P26_DDX58	3.93194
PGRMC2	6.69484e-08	2.14778	15.2514	9.41071e-05	0.00616879	test_ECFC_P26_DDX58	3.93087
MAD2L1	6.66915e-08	2.14468	15.1345	0.000100114	0.00651535	test_ECFC_P26_DDX58	3.91977
MICA	6.65898e-08	2.14345	15.0884	0.00010259	0.00662876	test_ECFC_P26_DDX58	3.91537
SKP1	6.64893e-08	2.14223	15.0429	0.000105093	0.00674236	test_ECFC_P26_DDX58	3.91101
ARF4	6.63923e-08	2.14105	14.9991	0.000107565	0.00685234	test_ECFC_P26_DDX58	3.9068
HMMR	6.58668e-08	2.13465	14.7626	0.000121932	0.00771326	test_ECFC_P26_DDX58	3.88387
IER3	6.58224e-08	2.13411	14.7427	0.000123226	0.007741	test_ECFC_P26_DDX58	3.88193
RAB23	6.55482e-08	2.13075	14.6201	0.000131505	0.00820409	test_ECFC_P26_DDX58	3.86988
TUBA1B	6.53945e-08	2.12886	14.5516	0.000136373	0.00844951	test_ECFC_P26_DDX58	3.86311
CYTOR	6.49903e-08	2.12388	14.3723	0.000149992	0.00919186	test_ECFC_P26_DDX58	3.84522
DKK1	6.49792e-08	2.12375	14.3674	0.000150386	0.00919186	test_ECFC_P26_DDX58	3.84472
IFI27	6.45383e-08	2.11828	14.1731	0.00016674	0.0101231	test_ECFC_P26_DDX58	3.82508
PLOD1	6.44825e-08	2.11759	14.1486	0.000168924	0.0101872	test_ECFC_P26_DDX58	3.82259
ARMCX3	6.40842e-08	2.11262	13.9743	0.000185326	0.0111024	test_ECFC_P26_DDX58	3.8047
GDF7	6.40517e-08	2.11221	13.9602	0.000186725	0.0111126	test_ECFC_P26_DDX58	3.80324
ADIRF	6.38669e-08	2.10989	13.8797	0.000194891	0.0115227	test_ECFC_P26_DDX58	3.79491
RPL22L1	6.3731e-08	2.10819	13.8207	0.000201106	0.011813	test_ECFC_P26_DDX58	3.78876
OCIAD2	6.3618e-08	2.10677	13.7718	0.000206416	0.0120467	test_ECFC_P26_DDX58	3.78364
STT3B	6.3568e-08	2.10614	13.7501	0.000208809	0.0121082	test_ECFC_P26_DDX58	3.78137
FBN2	6.34325e-08	2.10443	13.6916	0.000215419	0.012412	test_ECFC_P26_DDX58	3.77522
MMP2	6.33626e-08	2.10355	13.6614	0.000218908	0.0125332	test_ECFC_P26_DDX58	3.77203
ITGA5	6.32155e-08	2.10169	13.598	0.000226422	0.0128819	test_ECFC_P26_DDX58	3.76533
CALM2	6.31521e-08	2.10088	13.5708	0.000229733	0.012956	test_ECFC_P26_DDX58	3.76243
CENPA	6.31359e-08	2.10068	13.5638	0.00023059	0.012956	test_ECFC_P26_DDX58	3.76169
TCIM	6.29786e-08	2.09868	13.4963	0.000239036	0.0133476	test_ECFC_P26_DDX58	3.75449
IGFBP6	6.27274e-08	2.09549	13.3889	0.000253122	0.0139303	test_ECFC_P26_DDX58	3.74296
EDIL3	6.27246e-08	2.09545	13.3877	0.000253283	0.0139303	test_ECFC_P26_DDX58	3.74283
SNAPC1	6.27106e-08	2.09527	13.3817	0.000254091	0.0139303	test_ECFC_P26_DDX58	3.74219
RPL39L	6.25429e-08	2.09313	13.3102	0.000263966	0.0143846	test_ECFC_P26_DDX58	3.73446
ATP6V1E1	6.24294e-08	2.09168	13.262	0.000270847	0.0146712	test_ECFC_P26_DDX58	3.72922
NEDD9	6.23782e-08	2.09103	13.2402	0.000274007	0.014754	test_ECFC_P26_DDX58	3.72685
SLC25A4	6.22639e-08	2.08956	13.1917	0.000281187	0.015051	test_ECFC_P26_DDX58	3.72156
TM2D2	6.21094e-08	2.08758	13.1263	0.000291173	0.0154938	test_ECFC_P26_DDX58	3.71439
MAGED2	6.19752e-08	2.08585	13.0697	0.000300117	0.0157895	test_ECFC_P26_DDX58	3.70815
BST2	6.19736e-08	2.08583	13.069	0.000300221	0.0157895	test_ECFC_P26_DDX58	3.70808
TMEM50A	6.18631e-08	2.08441	13.0225	0.000307778	0.0160934	test_ECFC_P26_DDX58	3.70293
PHF19	6.16071e-08	2.0811	12.9149	0.000325977	0.0169471	test_ECFC_P26_DDX58	3.69096
CDKN3	6.15681e-08	2.0806	12.8985	0.000328841	0.016972	test_ECFC_P26_DDX58	3.68913
HOPX	6.15495e-08	2.08036	12.8908	0.000330208	0.016972	test_ECFC_P26_DDX58	3.68827
S100A11	6.13617e-08	2.07792	12.8122	0.000344368	0.0175997	test_ECFC_P26_DDX58	3.67945
GIMAP4	6.09226e-08	2.0722	12.6295	0.000379713	0.0192971	test_ECFC_P26_DDX58	3.65872
RSU1	6.06575e-08	2.06873	12.5198	0.000402655	0.020299	test_ECFC_P26_DDX58	3.64614
HIST1H2BD	6.06434e-08	2.06855	12.514	0.000403915	0.020299	test_ECFC_P26_DDX58	3.64547
UBC	5.98648e-08	2.05828	12.1947	0.000479251	0.023952	test_ECFC_P26_DDX58	3.60818
CENPF	5.98248e-08	2.05775	12.1785	0.000483448	0.0240289	test_ECFC_P26_DDX58	3.60626
YIPF3	5.96171e-08	2.05499	12.094	0.00050584	0.0250045	test_ECFC_P26_DDX58	3.59622
ATP8B1	5.94123e-08	2.05226	12.0111	0.000528856	0.0260002	test_ECFC_P26_DDX58	3.58629
MYL12B	5.93478e-08	2.0514	11.985	0.000536304	0.0262123	test_ECFC_P26_DDX58	3.58316
CAP1	5.93249e-08	2.05109	11.9758	0.000538967	0.0262123	test_ECFC_P26_DDX58	3.58205
YPEL5	5.92162e-08	2.04963	11.9319	0.00055181	0.0266934	test_ECFC_P26_DDX58	3.57675
FSTL3	5.88881e-08	2.04523	11.8001	0.000592291	0.0284993	test_ECFC_P26_DDX58	3.56072
TXNDC5	5.87102e-08	2.04284	11.7289	0.000615384	0.0294538	test_ECFC_P26_DDX58	3.55199
ATP6V0C	5.84019e-08	2.03867	11.606	0.000657386	0.0312985	test_ECFC_P26_DDX58	3.5368
CSRP1	5.83166e-08	2.03751	11.5721	0.000669473	0.0317071	test_ECFC_P26_DDX58	3.53258
PRDX2	5.82559e-08	2.03669	11.5481	0.000678201	0.0319532	test_ECFC_P26_DDX58	3.52958
CCN2	5.81096e-08	2.0347	11.4901	0.000699673	0.032794	test_ECFC_P26_DDX58	3.52232
CDKN2A	5.80529e-08	2.03393	11.4677	0.000708156	0.0330205	test_ECFC_P26_DDX58	3.51951
PSMD8	5.78404e-08	2.03103	11.3839	0.000740834	0.0343671	test_ECFC_P26_DDX58	3.50892
TALDO1	5.77162e-08	2.02933	11.3351	0.000760571	0.0351027	test_ECFC_P26_DDX58	3.50272
GTF2F2	5.76019e-08	2.02777	11.2902	0.000779156	0.0357779	test_ECFC_P26_DDX58	3.497
MAP1B	5.74233e-08	2.02532	11.2203	0.000809061	0.0369635	test_ECFC_P26_DDX58	3.48804
ITGB1	5.72512e-08	2.02295	11.1532	0.000838886	0.0381335	test_ECFC_P26_DDX58	3.47938
PRDX4	5.71004e-08	2.02087	11.0945	0.000865852	0.0391625	test_ECFC_P26_DDX58	3.47177
RND3	5.70425e-08	2.02007	11.072	0.000876409	0.0394428	test_ECFC_P26_DDX58	3.46884
GBP1	5.64856e-08	2.01234	10.8569	0.000984306	0.0440794	test_ECFC_P26_DDX58	3.44053
REXO2	5.62746e-08	2.00939	10.7759	0.00102831	0.0457128	test_ECFC_P26_DDX58	3.42974
CTSB	5.62624e-08	2.00922	10.7712	0.00103089	0.0457128	test_ECFC_P26_DDX58	3.42911
ANGPT1	5.58968e-08	2.00409	10.6317	0.00111164	0.0490534	test_ECFC_P26_DDX58	3.4103
ARPC3	5.58439e-08	2.00335	10.6116	0.00112381	0.0493494	test_ECFC_P26_DDX58	3.40757
